# Supplementary material for: Comparative Analysis of Complete Chloroplast Genomes and Phylogenetic Relationships in Medicinally Important Pantropical Genus Bauhinia s.s. (Leguminosae) from Southern Africa and Eastern Asia
Source: Int J Mol Sci. 2025 Jan 5;26(1):397. doi: 10.3390/ijms26010397 (PMC11720137; doi:10.3390/ijms26010397)
Supplement: Supplementary file 1 [file ijms-26-00397-s001.zip]

Archive with 15 entries (15 files):
- Caption of Supplementary Materials.pdf
- Figure S1.tif
- Figure S2.tif
- Supplementary Table 1.xlsx
- Supplementary Table 10.xlsx
- Supplementary Table 11.xlsx
- Supplementary Table 12.xlsx
- Supplementary Table 2.xlsx
- Supplementary Table 3.xlsx
- Supplementary Table 4.xlsx
- Supplementary Table 5.xlsx
- Supplementary Table 6.xlsx
- Supplementary Table 7.xlsx
- Supplementary Table 8.xlsx
- Supplementary Table 9.xlsx
