# Supplementary material for: Comparative Analysis of Complete Chloroplast Genomes and Phylogenetic Relationships in Medicinally Important Pantropical Genus Bauhinia s.s. (Leguminosae) from Southern Africa and Eastern Asia
Source: Int J Mol Sci. 2025 Jan 5;26(1):397. doi: 10.3390/ijms26010397 (PMC11720137; doi:10.3390/ijms26010397)
Supplement: Supplementary file 1 [file ijms-26-00397-s001.zip › Supplementary Table 1.xlsx]

## Sheet: Sheet1
Table S1. Chloroplast genomic information for Bauhinia s.s. species.
Characteristics	Bauhinia monandra	Bauhinia galpinii	Bauhinia purpurea	Bauhinia variegata var. candida	Bauhinia brachycarpa var. microphylla
Total size (bp)	155351	155397	156100	155416	155570
LSC length (bp)	86241	86688	86484	86111	86256
IR length (bp)	25401	25105	25847	25549	25548
SSC length (bp)	18308	18499	17922	18207	18218
Total genes	132	132	132	132	130
Protein coding genes	87	87	87	87	85
tRNA genes	37	37	37	37	37
rRNA genes	8	8	8	8	8
Overall GC content (%)	36.35	36.24	36.41	36.46	36.46
GC content in LSC (%)	34.02	33.9	34.1	34.19	34.14
GC content in IRb (%)	42.54	42.53	42.31	42.45	42.51
GC content in SSC (%)	30.15	30.15	30.52	30.42	30.46
GC content in IRa (%)	42.54	42.53	42.31	42.45	42.51
