# Supplementary material for: Comparative Analysis of Complete Chloroplast Genomes and Phylogenetic Relationships in Medicinally Important Pantropical Genus Bauhinia s.s. (Leguminosae) from Southern Africa and Eastern Asia
Source: Int J Mol Sci. 2025 Jan 5;26(1):397. doi: 10.3390/ijms26010397 (PMC11720137; doi:10.3390/ijms26010397)
Supplement: Supplementary file 1 [file ijms-26-00397-s001.zip › Supplementary Table 10.xlsx]

## Sheet: Sheet1
Table S10. Distribution of SSRs in functional regions from Bauhinia s.s. species.
Bauhinia brachycarpa var. microphylla								Bauhinia variegata var. candida								Bauhinia purpurea								Bauhinia galpinii								Bauhinia monandra
SSR nr.	SSR type	SSR	size	start	end	location	loc_type	SSR nr.	SSR type	SSR	size	start	end	location	loc_type	SSR nr.	SSR type	SSR	size	start	end	location	loc_type	SSR nr.	SSR type	SSR	size	start	end	location	loc_type	SSR nr.	SSR type	SSR	size	start	end	location	loc_type
1	p2	(AT)5	10	1654	1663	psbA-trnK-UUU_2	IGS	1	p4	(AATA)3	12	261	272	trnH-GUG-psbA	IGS	1	p1	(A)11	11	329	339	trnH-GUG-psbA	IGS	1	p2	(AT)5	10	1656	1665	psbA-trnK-UUU_2	IGS	1	p1	(A)10	10	319	328	trnH-GUG-psbA	IGS
2	p1	(A)10	10	4069	4078	matK-trnK-UUU_1	Intron	2	p1	(A)11	11	329	339	trnH-GUG-psbA	IGS	2	p2	(AT)5	10	1657	1666	psbA-trnK-UUU_2	IGS	2	p1	(T)12	12	2410	2421	matK	Gene	2	p1	(A)10	10	333	342	trnH-GUG-psbA	IGS
3	p1	(A)13	13	4440	4452	trnK-UUU_1-rps16_2	IGS	3	p2	(AT)5	10	1657	1666	psbA-trnK-UUU_2	IGS	3	p1	(A)10	10	3904	3913	matK-trnK-UUU_1	Intron	3	p1	(A)10	10	3900	3909	matK-trnK-UUU_1	Intron	3	p2	(AT)6	12	1647	1658	psbA-trnK-UUU_2	IGS
4	p1	(A)13	13	4751	4763	trnK-UUU_1-rps16_2	IGS	4	p1	(A)10	10	1889	1898	trnK-UUU_2-matK	Intron	4	p1	(A)10	10	4081	4090	matK-trnK-UUU_1	Intron	4	p1	(A)10	10	4447	4456	trnK-UUU_1-rps16_2	IGS	4	p2	(TA)5	10	3581	3590	matK	Gene
5	p4	(TTCT)3	12	5042	5053	trnK-UUU_1-rps16_2	IGS	5	p1	(A)10	10	3900	3909	matK-trnK-UUU_1	Intron	5	p1	(A)11	11	4712	4722	trnK-UUU_1-rps16_2	IGS	5	p1	(A)12	12	4518	4529	trnK-UUU_1-rps16_2	IGS	5	p1	(A)10	10	3921	3930	matK-trnK-UUU_1	Intron
6	p1	(A)12	12	6710	6721	rps16_1-trnQ-UUG	IGS	6	p1	(A)11	11	4076	4086	matK-trnK-UUU_1	Intron	6	p1	(T)10	10	4889	4898	trnK-UUU_1-rps16_2	IGS	6	p1	(A)10	10	4847	4856	trnK-UUU_1-rps16_2	IGS	6	p1	(A)10	10	4099	4108	matK-trnK-UUU_1	Intron
7	p1	(A)10	10	6822	6831	rps16_1-trnQ-UUG	IGS	7	p4	(TTCT)3	12	5039	5050	trnK-UUU_1-rps16_2	IGS	7	p4	(TTCT)3	12	5002	5013	trnK-UUU_1-rps16_2	IGS	7	p4	(TTCT)3	12	5142	5153	trnK-UUU_1-rps16_2	IGS	7	p1	(A)12	12	4549	4560	trnK-UUU_1-rps16_2	IGS
8	p1	(A)10	10	7782	7791	psbK-psbI	IGS	8	p1	(A)10	10	5592	5601	rps16_2-rps16_1	Intron	8	p1	(A)10	10	5577	5586	rps16_2-rps16_1	Intron	8	p1	(T)10	10	5316	5325	trnK-UUU_1-rps16_2	IGS	8	p1	(A)11	11	4866	4876	trnK-UUU_1-rps16_2	IGS
9	p1	(T)10	10	8120	8129	psbK-psbI	IGS	9	p1	(A)10	10	5609	5618	rps16_2-rps16_1	Intron	9	p1	(A)11	11	6656	6666	rps16_1-trnQ-UUG	IGS	9	p1	(A)10	10	5695	5704	rps16_2-rps16_1	Intron	9	p4	(TTCT)3	12	5155	5166	trnK-UUU_1-rps16_2	IGS
10	p1	(A)10	10	8703	8712	trnS-GCU-trnG-UCC_1	IGS	10	p1	(A)11	11	6683	6693	rps16_1-trnQ-UUG	IGS	10	p1	(A)10	10	6767	6776	rps16_1-trnQ-UUG	IGS	10	p1	(A)11	11	6793	6803	rps16_1-trnQ-UUG	IGS	10	p1	(T)10	10	5330	5339	trnK-UUU_1-rps16_2	IGS
11	p1	(A)10	10	8843	8852	trnS-GCU-trnG-UCC_1	IGS	11	p1	(A)11	11	6794	6804	rps16_1-trnQ-UUG	IGS	11	p1	(T)10	10	8060	8069	psbK-psbI	IGS	11	p1	(A)10	10	6904	6913	rps16_1-trnQ-UUG	IGS	11	p1	(A)13	13	5725	5737	rps16_2-rps16_1	Intron
12	p3	(AAT)4	12	8999	9010	trnS-GCU-trnG-UCC_1	IGS	12	p1	(A)16	16	7416	7431	trnQ-UUG-psbK	IGS	12	p3	(ATT)4	12	9274	9285	trnG-UCC_1-trnG-UCC_2	Intron	12	p1	(A)10	10	7503	7512	trnQ-UUG-psbK	IGS	12	p1	(A)12	12	6613	6624	rps16_1-trnQ-UUG	IGS
13	p3	(ATT)4	12	9415	9426	trnG-UCC_1-trnG-UCC_2	Intron	13	p1	(T)12	12	8081	8092	psbK-psbI	IGS	13	p4	(TTAA)3	12	9913	9924	trnG-UCC_2-trnR-UCU	IGS	13	p3	(TAT)4	12	8724	8735	trnS-GCU-trnG-UCC_1	IGS	13	p1	(A)11	11	7538	7548	trnQ-UUG-psbK	IGS
14	p2	(AT)5	10	10309	10318	trnR-UCU-atpA	IGS	14	p1	(A)13	13	8303	8315	psbI-trnS-GCU	IGS	14	p2	(AT)5	10	10167	10176	trnR-UCU-atpA	IGS	14	p3	(TAT)4	12	8740	8751	trnS-GCU-trnG-UCC_1	IGS	14	p1	(A)13	13	8917	8929	trnS-GCU-trnG-UCC_1	IGS
15	p1	(T)10	10	10498	10507	trnR-UCU-atpA	IGS	15	p3	(ATT)4	12	9341	9352	trnG-UCC_1-trnG-UCC_2	Intron	15	p1	(A)11	11	12091	12101	atpA-atpF_2	IGS	15	p1	(T)12	12	8796	8807	trnS-GCU-trnG-UCC_1	IGS	15	p3	(ATT)4	12	9488	9499	trnG-UCC_1-trnG-UCC_2	Intron
16	p1	(T)14	14	10609	10622	trnR-UCU-atpA	IGS	16	p2	(AT)5	10	10234	10243	trnR-UCU-atpA	IGS	16	p1	(T)12	12	12784	12795	atpF_2-atpF_1	Intron	16	p1	(A)10	10	8926	8935	trnS-GCU-trnG-UCC_1	IGS	16	p4	(TAAT)3	12	10134	10145	trnG-UCC_2-trnR-UCU	IGS
17	p1	(A)11	11	12243	12253	atpA-atpF_2	IGS	17	p1	(T)10	10	10421	10430	trnR-UCU-atpA	IGS	17	p1	(T)10	10	12986	12995	atpF_2-atpF_1	Intron	17	p1	(A)10	10	9516	9525	trnG-UCC_1-trnG-UCC_2	Intron	17	p2	(AT)5	10	10397	10406	trnR-UCU-atpA	IGS
18	p1	(T)10	10	12936	12945	atpF_2-atpF_1	Intron	18	p1	(T)10	10	10532	10541	trnR-UCU-atpA	IGS	18	p1	(A)10	10	13219	13228	atpF_2-atpF_1	Intron	18	p3	(ATT)4	12	9536	9547	trnG-UCC_1-trnG-UCC_2	Intron	18	p2	(TA)5	10	10561	10570	trnR-UCU-atpA	IGS
19	p1	(T)11	11	13136	13146	atpF_2-atpF_1	Intron	19	p1	(A)11	11	12157	12167	atpA-atpF_2	IGS	19	p1	(A)10	10	13708	13717	atpF_1-atpH	IGS	19	p4	(TAAT)3	12	10170	10181	trnG-UCC_2-trnR-UCU	IGS	19	p1	(T)11	11	10592	10602	trnR-UCU-atpA	IGS
20	p1	(A)13	13	13370	13382	atpF_2-atpF_1	Intron	20	p1	(T)10	10	13049	13058	atpF_2-atpF_1	Intron	20	p1	(T)10	10	14480	14489	atpH-atpI	IGS	20	p1	(A)10	10	10291	10300	trnG-UCC_2-trnR-UCU	IGS	20	p1	(A)11	11	12345	12355	atpA-atpF_2	IGS
21	p1	(T)10	10	14594	14603	atpH-atpI	IGS	21	p1	(A)11	11	13282	13292	atpF_2-atpF_1	Intron	21	p2	(CT)5	10	16661	16670	rps2-rpoC2	IGS	21	p2	(AT)5	10	10442	10451	trnR-UCU-atpA	IGS	21	p1	(T)10	10	13038	13047	atpF_2-atpF_1	Intron
22	p1	(A)10	10	15057	15066	atpH-atpI	IGS	22	p2	(CT)5	10	16662	16671	rps2-rpoC2	IGS	22	p1	(T)10	10	16670	16679	rps2-rpoC2	IGS	22	p1	(T)10	10	10631	10640	trnR-UCU-atpA	IGS	22	p1	(T)11	11	13236	13246	atpF_2-atpF_1	Intron
23	p2	(CT)5	10	16776	16785	rps2-rpoC2	IGS	23	p1	(T)10	10	16671	16680	rps2-rpoC2	IGS	23	p1	(A)11	11	16698	16708	rps2-rpoC2	IGS	23	p1	(T)14	14	10748	10761	trnR-UCU-atpA	IGS	23	p1	(A)10	10	13476	13485	atpF_2-atpF_1	Intron
24	p1	(T)10	10	16785	16794	rps2-rpoC2	IGS	24	p1	(A)12	12	16699	16710	rps2-rpoC2	IGS	24	p1	(T)12	12	18832	18843	rpoC2	Gene	24	p1	(T)11	11	13080	13090	atpF_2-atpF_1	Intron	24	p1	(A)10	10	13994	14003	atpF_1-atpH	IGS
25	p1	(A)10	10	16813	16822	rps2-rpoC2	IGS	25	p1	(T)12	12	18829	18840	rpoC2	Gene	25	p2	(TA)5	10	20319	20328	rpoC2	Gene	25	p1	(T)11	11	13279	13289	atpF_2-atpF_1	Intron	25	p1	(A)10	10	14005	14014	atpF_1-atpH	IGS
26	p4	(AAAT)3	12	18207	18218	rpoC2	Gene	26	p2	(TA)5	10	20310	20319	rpoC2	Gene	26	p1	(A)11	11	23387	23397	rpoC1_2-rpoC1_1	Intron	26	p1	(A)10	10	13520	13529	atpF_2-atpF_1	Intron	26	p1	(A)10	10	14182	14191	atpF_1-atpH	IGS
27	p1	(T)12	12	18946	18957	rpoC2	Gene	27	p1	(A)10	10	23378	23387	rpoC1_2-rpoC1_1	Intron	27	p1	(T)10	10	26650	26659	rpoB	Gene	27	p1	(A)10	10	14009	14018	atpF_1-atpH	IGS	27	p2	(CT)5	10	16863	16872	rps2-rpoC2	IGS
28	p2	(TA)5	10	20427	20436	rpoC2	Gene	28	p1	(T)10	10	26641	26650	rpoB	Gene	28	p4	(CTAT)3	12	27879	27890	rpoB-trnC-GCA	IGS	28	p1	(A)10	10	14238	14247	atpF_1-atpH	IGS	28	p1	(T)10	10	16872	16881	rps2-rpoC2	IGS
29	p1	(A)11	11	23500	23510	rpoC1_2-rpoC1_1	Intron	29	p4	(CTAT)3	12	27848	27859	rpoB-trnC-GCA	IGS	29	p1	(A)10	10	28172	28181	rpoB-trnC-GCA	IGS	29	p2	(AT)5	10	14259	14268	atpF_1-atpH	IGS	29	p1	(A)12	12	16900	16911	rps2-rpoC2	IGS
30	p1	(T)10	10	26764	26773	rpoB	Gene	30	p1	(A)10	10	28136	28145	rpoB-trnC-GCA	IGS	30	p1	(A)10	10	28409	28418	rpoB-trnC-GCA	IGS	30	p1	(T)11	11	16928	16938	rps2-rpoC2	IGS	30	p4	(AAAT)3	12	18285	18296	rpoC2	Gene
31	p4	(CTAT)3	12	27952	27963	rpoB-trnC-GCA	IGS	31	p1	(A)10	10	28379	28388	rpoB-trnC-GCA	IGS	31	p1	(T)10	10	29566	29575	petN-psbM	IGS	31	p1	(A)13	13	16957	16969	rps2-rpoC2	IGS	31	p1	(T)12	12	19024	19035	rpoC2	Gene
32	p1	(A)10	10	28482	28491	rpoB-trnC-GCA	IGS	32	p1	(T)10	10	28784	28793	trnC-GCA-petN	IGS	32	p1	(T)14	14	29764	29777	petN-psbM	IGS	32	p4	(AAAT)3	12	18354	18365	rpoC2	Gene	32	p2	(TA)5	10	20505	20514	rpoC2	Gene
33	p1	(T)14	14	29838	29851	petN-psbM	IGS	33	p1	(T)12	12	29536	29547	petN-psbM	IGS	33	p3	(ATT)4	12	29796	29807	petN-psbM	IGS	33	p1	(T)12	12	19093	19104	rpoC2	Gene	33	p1	(A)16	16	23573	23588	rpoC1_2-rpoC1_1	Intron
34	p3	(ATT)4	12	29876	29887	petN-psbM	IGS	34	p1	(T)15	15	29742	29756	petN-psbM	IGS	34	p1	(A)14	14	31240	31253	psbM-trnD-GUC	IGS	34	p2	(TA)5	10	20574	20583	rpoC2	Gene	34	p1	(T)10	10	26842	26851	rpoB	Gene
35	p1	(A)11	11	31302	31312	psbM-trnD-GUC	IGS	35	p3	(ATT)4	12	29775	29786	petN-psbM	IGS	35	p1	(A)12	12	31768	31779	trnD-GUC-trnY-GUA	IGS	35	p1	(A)12	12	23642	23653	rpoC1_2-rpoC1_1	Intron	35	p4	(CTAT)3	12	28041	28052	rpoB-trnC-GCA	IGS
36	p1	(A)11	11	31827	31837	trnD-GUC-trnY-GUA	IGS	36	p1	(T)12	12	30616	30627	psbM-trnD-GUC	IGS	36	p1	(A)10	10	32294	32303	trnE-UUC-trnT-GGU	IGS	36	p1	(T)10	10	26906	26915	rpoB	Gene	36	p1	(A)11	11	28560	28570	rpoB-trnC-GCA	IGS
37	p1	(A)10	10	32350	32359	trnE-UUC-trnT-GGU	IGS	37	p1	(A)14	14	31190	31203	psbM-trnD-GUC	IGS	37	p1	(T)13	13	33010	33022	trnT-GGU-psbD	IGS	37	p4	(CTAT)3	12	28094	28105	rpoB-trnC-GCA	IGS	37	p2	(TA)5	10	28979	28988	trnC-GCA-petN	IGS
38	p1	(T)11	11	33066	33076	trnT-GGU-psbD	IGS	38	p1	(A)13	13	31717	31729	trnD-GUC-trnY-GUA	IGS	38	p2	(TA)9	18	33666	33683	trnT-GGU-psbD	IGS	38	p1	(T)11	11	28982	28992	trnC-GCA-petN	IGS	38	p1	(T)15	15	29737	29751	petN-psbM	IGS
39	p2	(TA)6	12	33722	33733	trnT-GGU-psbD	IGS	39	p1	(A)10	10	32242	32251	trnE-UUC-trnT-GGU	IGS	39	p2	(TA)6	12	33703	33714	trnT-GGU-psbD	IGS	39	p1	(T)10	10	29735	29744	petN-psbM	IGS	39	p1	(T)10	10	29942	29951	petN-psbM	IGS
40	p2	(TA)6	12	37443	37454	trnS-UGA-psbZ	IGS	40	p1	(T)10	10	33169	33178	trnT-GGU-psbD	IGS	40	p2	(TA)5	10	37448	37457	trnS-UGA-psbZ	IGS	40	p1	(T)10	10	29939	29948	petN-psbM	IGS	40	p1	(A)10	10	31330	31339	psbM-trnD-GUC	IGS
41	p1	(A)10	10	37504	37513	trnS-UGA-psbZ	IGS	41	p1	(T)10	10	33180	33189	trnT-GGU-psbD	IGS	41	p2	(TA)5	10	37472	37481	trnS-UGA-psbZ	IGS	41	p1	(T)11	11	29976	29986	petN-psbM	IGS	41	p1	(A)11	11	31854	31864	trnD-GUC-trnY-GUA	IGS
42	p3	(ATA)4	12	38171	38182	psbZ-trnG-GCC	IGS	42	p1	(A)10	10	33280	33289	trnT-GGU-psbD	IGS	42	p1	(A)13	13	37531	37543	trnS-UGA-psbZ	IGS	42	p1	(A)10	10	30850	30859	psbM-trnD-GUC	IGS	42	p1	(A)12	12	32377	32388	trnE-UUC-trnT-GGU	IGS
43	p3	(AAT)5	15	38491	38505	trnG-GCC-trnfM-CAU	IGS	43	p1	(T)10	10	33533	33542	trnT-GGU-psbD	IGS	43	p3	(ATA)4	12	38207	38218	psbZ-trnG-GCC	IGS	43	p1	(A)11	11	31374	31384	psbM-trnD-GUC	IGS	43	p1	(T)10	10	33099	33108	trnT-GGU-psbD	IGS
44	p1	(A)11	11	44238	44248	psaA-ycf3_3	IGS	44	p2	(TA)7	14	33609	33622	trnT-GGU-psbD	IGS	44	p2	(AT)5	10	44892	44901	ycf3_3-ycf3_2	Intron	44	p5	(ATATA)4	20	32967	32986	trnE-UUC-trnT-GGU	IGS	44	p1	(A)16	16	33422	33437	trnT-GGU-psbD	IGS
45	p2	(AT)5	10	44853	44862	ycf3_3-ycf3_2	Intron	45	p2	(TA)6	12	33641	33652	trnT-GGU-psbD	IGS	45	p1	(T)10	10	45289	45298	ycf3_3-ycf3_2	Intron	45	p1	(T)11	11	33145	33155	trnT-GGU-psbD	IGS	45	p2	(TA)5	10	33757	33766	trnT-GGU-psbD	IGS
46	p1	(T)10	10	45250	45259	ycf3_3-ycf3_2	Intron	46	p2	(TA)5	10	37365	37374	trnS-UGA-psbZ	IGS	46	p4	(TATT)3	12	47153	47164	trnS-GGA-rps4	IGS	46	p2	(TA)5	10	33782	33791	trnT-GGU-psbD	IGS	46	p2	(TA)5	10	33785	33794	trnT-GGU-psbD	IGS
47	p1	(T)11	11	46580	46590	ycf3_1-trnS-GGA	IGS	47	p1	(A)11	11	37424	37434	trnS-UGA-psbZ	IGS	47	p1	(A)10	10	48150	48159	rps4-trnT-UGU	IGS	47	p4	(CTAT)3	12	37463	37474	trnS-UGA-psbZ	IGS	47	p2	(TA)5	10	37502	37511	trnS-UGA-psbZ	IGS
48	p4	(TATT)3	12	47114	47125	trnS-GGA-rps4	IGS	48	p3	(ATA)4	12	38098	38109	psbZ-trnG-GCC	IGS	48	p2	(TA)5	10	48509	48518	trnT-UGU-trnL-UAA_1	IGS	48	p1	(A)10	10	37584	37593	trnS-UGA-psbZ	IGS	48	p1	(A)11	11	37561	37571	trnS-UGA-psbZ	IGS
49	p1	(A)10	10	48117	48126	rps4-trnT-UGU	IGS	49	p3	(AAT)5	15	38422	38436	trnG-GCC-trnfM-CAU	IGS	49	p1	(A)10	10	48652	48661	trnT-UGU-trnL-UAA_1	IGS	49	p3	(ATA)5	15	38271	38285	psbZ-trnG-GCC	IGS	49	p1	(A)13	13	44324	44336	psaA-ycf3_3	IGS
50	p2	(TA)5	10	48452	48461	trnT-UGU-trnL-UAA_1	IGS	50	p1	(A)12	12	44165	44176	psaA-ycf3_3	IGS	50	p1	(A)10	10	48799	48808	trnT-UGU-trnL-UAA_1	IGS	50	p1	(A)10	10	38590	38599	trnG-GCC-trnfM-CAU	IGS	50	p2	(AT)5	10	44942	44951	ycf3_3-ycf3_2	Intron
51	p1	(A)12	12	48600	48611	trnT-UGU-trnL-UAA_1	IGS	51	p2	(AT)5	10	44777	44786	ycf3_3-ycf3_2	Intron	51	p2	(AT)8	16	48867	48882	trnT-UGU-trnL-UAA_1	IGS	51	p2	(AT)5	10	44955	44964	ycf3_3-ycf3_2	Intron	51	p1	(T)12	12	45339	45350	ycf3_3-ycf3_2	Intron
52	p1	(A)11	11	48680	48690	trnT-UGU-trnL-UAA_1	IGS	52	p4	(TATT)3	12	47033	47044	trnS-GGA-rps4	IGS	52	p1	(A)12	12	49068	49079	trnT-UGU-trnL-UAA_1	IGS	52	p4	(TATT)3	12	47246	47257	trnS-GGA-rps4	IGS	52	p1	(T)15	15	47187	47201	trnS-GGA-rps4	IGS
53	p2	(AT)6	12	48839	48850	trnT-UGU-trnL-UAA_1	IGS	53	p1	(A)10	10	48056	48065	rps4-trnT-UGU	IGS	53	p1	(T)11	11	49767	49777	trnL-UAA_2-trnF-GAA	IGS	53	p1	(A)11	11	48246	48256	rps4-trnT-UGU	IGS	53	p1	(A)10	10	48219	48228	rps4-trnT-UGU	IGS
54	p1	(T)10	10	49731	49740	trnL-UAA_2-trnF-GAA	IGS	54	p2	(TA)6	12	48413	48424	trnT-UGU-trnL-UAA_1	IGS	54	p1	(T)10	10	52918	52927	ndhC-trnV-UAC_2	IGS	54	p1	(T)11	11	48493	48503	trnT-UGU-trnL-UAA_1	IGS	54	p1	(T)10	10	48460	48469	trnT-UGU-trnL-UAA_1	IGS
55	p1	(T)10	10	52232	52241	ndhK-ndhC	IGS	55	p1	(A)10	10	48555	48564	trnT-UGU-trnL-UAA_1	IGS	55	p1	(T)10	10	56255	56264	atpB	Gene	55	p2	(TA)7	14	48523	48536	trnT-UGU-trnL-UAA_1	IGS	55	p2	(AT)6	12	48489	48500	trnT-UGU-trnL-UAA_1	IGS
56	p1	(T)10	10	56227	56236	atpB	Gene	56	p2	(AT)8	16	48788	48803	trnT-UGU-trnL-UAA_1	IGS	56	p1	(T)11	11	56326	56336	atpB-rbcL	IGS	56	p1	(A)10	10	48915	48924	trnT-UGU-trnL-UAA_1	IGS	56	p1	(A)10	10	48841	48850	trnT-UGU-trnL-UAA_1	IGS
57	p1	(T)12	12	56298	56309	atpB-rbcL	IGS	57	p1	(A)11	11	48989	48999	trnT-UGU-trnL-UAA_1	IGS	57	p3	(TAG)4	12	58819	58830	rbcL-accD	IGS	57	p2	(AT)5	10	48983	48992	trnT-UGU-trnL-UAA_1	IGS	57	p2	(AT)6	12	48909	48920	trnT-UGU-trnL-UAA_1	IGS
58	p3	(TAG)4	12	58793	58804	rbcL-accD	IGS	58	p1	(T)11	11	49688	49698	trnL-UAA_2-trnF-GAA	IGS	58	p3	(TAG)4	12	58896	58907	rbcL-accD	IGS	58	p1	(T)13	13	49872	49884	trnL-UAA_2-trnF-GAA	IGS	58	p1	(A)12	12	49106	49117	trnT-UGU-trnL-UAA_1	IGS
59	p3	(TAG)4	12	58866	58877	rbcL-accD	IGS	59	p1	(T)10	10	52168	52177	ndhK-ndhC	IGS	59	p3	(TTA)4	12	59172	59183	rbcL-accD	IGS	59	p1	(T)11	11	52357	52367	ndhK-ndhC	IGS	59	p1	(T)11	11	49806	49816	trnL-UAA_2-trnF-GAA	IGS
60	p2	(AT)5	10	59055	59064	rbcL-accD	IGS	60	p1	(T)11	11	52837	52847	ndhC-trnV-UAC_2	IGS	60	p1	(A)10	10	59303	59312	rbcL-accD	IGS	60	p1	(T)10	10	54371	54380	trnM-CAU-atpE	IGS	60	p1	(T)10	10	52305	52314	ndhK-ndhC	IGS
61	p3	(TTA)4	12	59123	59134	rbcL-accD	IGS	61	p1	(T)15	15	54188	54202	trnM-CAU-atpE	IGS	61	p2	(TA)6	12	61345	61356	accD-psaI	IGS	61	p1	(T)11	11	54507	54517	trnM-CAU-atpE	IGS	61	p1	(T)10	10	56288	56297	atpB	Gene
62	p1	(T)11	11	61018	61028	accD-psaI	IGS	62	p1	(T)10	10	56058	56067	atpB	Gene	62	p1	(A)10	10	61737	61746	psaI-ycf4	IGS	62	p1	(T)10	10	56382	56391	atpB	Gene	62	p1	(T)10	10	56359	56368	atpB-rbcL	IGS
63	p3	(TAT)4	12	61237	61248	accD-psaI	IGS	63	p1	(T)10	10	56129	56138	atpB-rbcL	IGS	63	p1	(A)11	11	62356	62366	ycf4	Gene	63	p1	(T)13	13	56453	56465	atpB-rbcL	IGS	63	p1	(T)10	10	56375	56384	atpB-rbcL	IGS
64	p1	(A)10	10	62285	62294	ycf4	Gene	64	p3	(TAG)4	12	58621	58632	rbcL-accD	IGS	64	p2	(AT)5	10	64674	64683	petA-psbJ	IGS	64	p3	(TAG)4	12	58962	58973	rbcL-accD	IGS	64	p3	(TTA)4	12	59088	59099	rbcL-accD	IGS
65	p1	(A)10	10	62331	62340	ycf4-cemA	IGS	65	p3	(TAG)4	12	58675	58686	rbcL-accD	IGS	65	p4	(AAAT)3	12	67191	67202	psbE-petL	IGS	65	p2	(AT)5	10	59249	59258	rbcL-accD	IGS	65	p1	(T)10	10	60852	60861	accD-psaI	IGS
66	p2	(AT)5	10	64603	64612	petA-psbJ	IGS	66	p2	(AT)5	10	58885	58894	rbcL-accD	IGS	66	p6	(TAATCC)3	18	68069	68086	petG-trnW-CCA	IGS	66	p3	(TTA)4	12	59317	59328	rbcL-accD	IGS	66	p3	(TAT)4	12	61071	61082	accD-psaI	IGS
67	p1	(A)10	10	65890	65899	psbF	Gene	67	p3	(TTA)4	12	58953	58964	rbcL-accD	IGS	67	p4	(AAAT)3	12	68266	68277	trnW-CCA-trnP-UGG	IGS	67	p1	(T)13	13	61064	61076	accD-psaI	IGS	67	p2	(TA)5	10	61114	61123	accD-psaI	IGS
68	p4	(AAAT)3	12	67120	67131	psbE-petL	IGS	68	p1	(T)14	14	60854	60867	accD-psaI	IGS	68	p2	(AT)7	14	68300	68313	trnW-CCA-trnP-UGG	IGS	68	p1	(T)12	12	61237	61248	accD-psaI	IGS	68	p1	(A)10	10	62092	62101	ycf4	Gene
69	p2	(AT)6	12	68220	68231	trnW-CCA-trnP-UGG	IGS	69	p2	(TA)6	12	61120	61131	accD-psaI	IGS	69	p2	(AT)8	16	68356	68371	trnW-CCA-trnP-UGG	IGS	69	p2	(TA)6	12	61523	61534	accD-psaI	IGS	69	p2	(AT)5	10	64412	64421	petA-psbJ	IGS
70	p2	(AT)5	10	68463	68472	trnP-UGG-psaJ	IGS	70	p1	(A)11	11	62130	62140	ycf4	Gene	70	p1	(T)10	10	68613	68622	trnP-UGG-psaJ	IGS	70	p1	(A)12	12	62532	62543	ycf4	Gene	70	p2	(AT)8	16	68028	68043	trnW-CCA-trnP-UGG	IGS
71	p1	(T)14	14	68626	68639	trnP-UGG-psaJ	IGS	71	p2	(AT)5	10	64453	64462	petA-psbJ	IGS	71	p1	(T)14	14	68758	68771	trnP-UGG-psaJ	IGS	71	p1	(A)10	10	62580	62589	ycf4-cemA	IGS	71	p2	(AT)7	14	68086	68099	trnW-CCA-trnP-UGG	IGS
72	p1	(T)10	10	69007	69016	psaJ-rpl33	IGS	72	p4	(AAAT)3	12	66976	66987	psbE-petL	IGS	72	p1	(T)13	13	69141	69153	psaJ-rpl33	IGS	72	p1	(A)10	10	67389	67398	psbE-petL	IGS	72	p1	(T)10	10	68480	68489	trnP-UGG-psaJ	IGS
73	p1	(A)10	10	69723	69732	rpl33-rps18	IGS	73	p4	(AAAT)3	12	68045	68056	trnW-CCA-trnP-UGG	IGS	73	p1	(A)13	13	69850	69862	rpl33-rps18	IGS	73	p4	(AAAT)3	12	68445	68456	trnW-CCA-trnP-UGG	IGS	73	p1	(A)13	13	68493	68505	trnP-UGG-psaJ	IGS
74	p1	(A)11	11	70102	70112	rps18	Gene	74	p2	(AT)10	20	68079	68098	trnW-CCA-trnP-UGG	IGS	74	p1	(A)10	10	70227	70236	rps18	Gene	74	p2	(AT)5	10	68479	68488	trnW-CCA-trnP-UGG	IGS	74	p1	(T)11	11	68854	68864	psaJ-rpl33	IGS
75	p1	(T)14	14	70347	70360	rps18-rpl20	IGS	75	p2	(AT)5	10	68141	68150	trnW-CCA-trnP-UGG	IGS	75	p1	(T)17	17	70471	70487	rpl20	Gene	75	p2	(AT)5	10	68532	68541	trnW-CCA-trnP-UGG	IGS	75	p1	(A)13	13	69575	69587	rpl33-rps18	IGS
76	p1	(T)12	12	72616	72627	clpP_3-clpP_2	Intron	76	p1	(T)11	11	68358	68368	trnP-UGG-psaJ	IGS	76	p1	(T)11	11	72486	72496	clpP_3-clpP_2	Intron	76	p2	(AT)5	10	68773	68782	trnP-UGG-psaJ	IGS	76	p1	(A)11	11	69957	69967	rps18	Gene
77	p4	(TATC)3	12	74041	74052	clpP_1-psbB	IGS	77	p1	(A)12	12	69433	69444	rpl33-rps18	IGS	77	p4	(TATC)3	12	74170	74181	clpP_1-psbB	IGS	77	p1	(T)13	13	68935	68947	trnP-UGG-psaJ	IGS	77	p1	(T)11	11	70209	70219	rps18-rpl20	IGS
78	p1	(A)13	13	77186	77198	petB_1-petB_2	Intron	78	p1	(T)10	10	70052	70061	rpl20	Gene	78	p2	(TA)5	10	74182	74191	clpP_1-psbB	IGS	78	p1	(A)10	10	68952	68961	trnP-UGG-psaJ	IGS	78	p1	(T)10	10	72152	72161	clpP_3-clpP_2	Intron
79	p1	(A)17	17	81951	81967	rpl36-rps8	IGS	79	p1	(A)12	12	71832	71843	clpP_3-clpP_2	Intron	79	p2	(AT)5	10	81816	81825	rps11-rpl36	IGS	79	p1	(T)11	11	69633	69643	psaJ-rpl33	IGS	79	p1	(T)12	12	72239	72250	clpP_3-clpP_2	Intron
80	p1	(T)14	14	82661	82674	rps8-rpl14	IGS	80	p1	(T)13	13	72072	72084	clpP_3-clpP_2	Intron	80	p1	(A)13	13	82052	82064	rpl36-rps8	IGS	80	p1	(A)13	13	69998	70010	rpl33-rps18	IGS	80	p1	(T)10	10	72494	72503	clpP_3-clpP_2	Intron
81	p1	(A)10	10	83233	83242	rpl14-rpl16_2	IGS	81	p1	(A)10	10	72250	72259	clpP_3-clpP_2	Intron	81	p1	(T)10	10	82395	82404	rpl36-rps8	IGS	81	p1	(A)11	11	70380	70390	rps18	Gene	81	p1	(A)12	12	73070	73081	clpP_2-clpP_1	Intron
82	p1	(T)11	11	86097	86107	rps3-rps19	IGS	82	p1	(T)10	10	72329	72338	clpP_3-clpP_2	Intron	82	p1	(T)12	12	82902	82913	rps8-rpl14	IGS	82	p1	(T)14	14	70625	70638	rpl20	Gene	82	p2	(TA)6	12	73897	73908	clpP_1-psbB	IGS
83	p1	(T)14	14	86450	86463	rps19-rpl2	IGS	83	p1	(A)10	10	72919	72928	clpP_2-clpP_1	Intron	83	p1	(A)11	11	83442	83452	rpl14-rpl16_2	IGS	83	p1	(A)10	10	72822	72831	clpP_3-clpP_2	Intron	83	p1	(A)13	13	77038	77050	petB_1-petB_2	Intron
84	p2	(AG)5	10	109711	109720	rrn5-trnR-ACG	IGS	84	p1	(T)10	10	73244	73253	clpP_2-clpP_1	Intron	84	p1	(A)10	10	86126	86135	rps3-rps19	IGS	84	p1	(T)11	11	72901	72911	clpP_3-clpP_2	Intron	84	p1	(A)10	10	79886	79895	petD_2-rpoA	IGS
85	p1	(T)13	13	110022	110034	trnR-ACG-trnN-GUU	IGS	85	p2	(TA)7	14	73755	73768	clpP_1-psbB	IGS	85	p2	(TA)5	10	86477	86486	rps19	Gene	85	p4	(TTAT)3	12	73431	73442	clpP_2-clpP_1	Intron	85	p1	(T)10	10	82036	82045	rpl36-rps8	IGS
86	p3	(AAT)4	12	111912	111923	trnN-GUU-ndhF	IGS	86	p1	(A)12	12	76895	76906	petB_1-petB_2	Intron	86	p1	(T)14	14	86678	86691	rps19-rpl2	IGS	86	p2	(TA)5	10	73525	73534	clpP_2-clpP_1	Intron	86	p1	(T)11	11	82127	82137	rpl36-rps8	IGS
87	p1	(T)11	11	112743	112753	ndhF	Gene	87	p2	(AT)5	10	81407	81416	rps11-rpl36	IGS	87	p5	(TTCTT)3	15	87606	87620	rpl23	Gene	87	p1	(A)10	10	73573	73582	clpP_2-clpP_1	Intron	87	p1	(T)12	12	82639	82650	rps8-rpl14	IGS
88	p1	(A)11	11	114770	114780	ndhF-rpl32	IGS	88	p1	(A)11	11	81643	81653	rpl36-rps8	IGS	88	p2	(AG)5	10	110008	110017	rrn5-trnR-ACG	IGS	88	p2	(TA)6	12	74337	74348	clpP_1-psbB	IGS	88	p1	(A)11	11	83186	83196	rpl14-rpl16_2	IGS
89	p1	(T)10	10	115031	115040	ndhF-rpl32	IGS	89	p1	(T)11	11	81984	81994	rpl36-rps8	IGS	89	p1	(T)13	13	110319	110331	trnR-ACG-trnN-GUU	IGS	89	p1	(A)13	13	77502	77514	petB_1-petB_2	Intron	89	p1	(A)10	10	84053	84062	rpl16_2-rpl16_1	Intron
90	p1	(A)10	10	115618	115627	rpl32-trnL-UAG	IGS	90	p1	(T)14	14	82492	82505	rps8-rpl14	IGS	90	p3	(ATA)4	12	111187	111198	trnN-GUU-rpl32	IGS	90	p2	(AT)5	10	82033	82042	rps11-rpl36	IGS	90	p1	(T)12	12	84835	84846	rpl16_1-rps3	IGS
91	p2	(AT)6	12	116976	116987	ccsA-ndhD	IGS	91	p1	(A)10	10	83060	83069	rpl14-rpl16_2	IGS	91	p3	(ATA)5	15	111257	111271	trnN-GUU-rpl32	IGS	91	p1	(A)10	10	82270	82279	rpl36-rps8	IGS	91	p1	(T)14	14	86079	86092	rps3-rps19	IGS
92	p1	(T)11	11	120561	120571	ndhG-ndhI	IGS	92	p1	(T)10	10	85953	85962	rps3-rps19	IGS	92	p1	(T)10	10	113163	113172	trnN-GUU-rpl32	IGS	92	p1	(T)12	12	83125	83136	rps8-rpl14	IGS	92	p1	(T)13	13	86435	86447	rps19-rpl2	IGS
93	p4	(TAAT)3	12	120666	120677	ndhG-ndhI	IGS	93	p2	(TA)5	10	86104	86113	rps19	Gene	93	p1	(A)10	10	114641	114650	trnN-GUU-rpl32	IGS	93	p1	(T)13	13	86882	86894	rps19-rpl2	IGS	93	p5	(TTCTT)3	15	87362	87376	rpl23	Gene
94	p2	(TA)5	10	120693	120702	ndhG-ndhI	IGS	94	p1	(T)14	14	86305	86318	rps19-rpl2	IGS	94	p1	(A)10	10	115927	115936	rpl32-trnL-UAG	IGS	94	p2	(AG)5	10	109730	109739	rrn5-trnR-ACG	IGS	94	p2	(AG)5	10	109608	109617	rrn5-trnR-ACG	IGS
95	p1	(T)10	10	120709	120718	ndhG-ndhI	IGS	95	p2	(AG)5	10	109489	109498	rrn5-trnR-ACG	IGS	95	p1	(T)10	10	116939	116948	trnL-UAG-ndhD	IGS	95	p1	(T)13	13	110041	110053	trnR-ACG-trnN-GUU	IGS	95	p1	(T)10	10	109919	109928	trnR-ACG-trnN-GUU	IGS
96	p1	(T)10	10	122350	122359	ndhA_2-ndhA_1	Intron	96	p1	(T)13	13	109800	109812	trnR-ACG-trnN-GUU	IGS	96	p1	(T)11	11	117498	117508	trnL-UAG-ndhD	IGS	96	p1	(A)11	11	110054	110064	trnR-ACG-trnN-GUU	IGS	96	p1	(A)11	11	109965	109975	trnR-ACG-trnN-GUU	IGS
97	p1	(T)11	11	122380	122390	ndhA_2-ndhA_1	Intron	97	p3	(ATA)5	15	110738	110752	trnN-GUU-rpl32	IGS	97	p1	(T)11	11	120967	120977	ndhG-ndhI	IGS	97	p1	(T)10	10	112771	112780	trnN-GUU-rpl32	IGS	97	p4	(TAAA)3	12	111658	111669	trnN-GUU-ndhF	IGS
98	p3	(AAT)5	15	122970	122984	ndhA_2-ndhA_1	Intron	98	p1	(T)10	10	112589	112598	trnN-GUU-rpl32	IGS	98	p4	(TAAT)3	12	121072	121083	ndhG-ndhI	IGS	98	p1	(T)10	10	114259	114268	trnN-GUU-rpl32	IGS	98	p1	(T)12	12	111784	111795	trnN-GUU-ndhF	IGS
99	p1	(T)10	10	128320	128329	ycf1	Gene	99	p1	(A)10	10	114061	114070	trnN-GUU-rpl32	IGS	99	p2	(TA)5	10	121099	121108	ndhG-ndhI	IGS	99	p1	(T)12	12	114490	114501	trnN-GUU-rpl32	IGS	99	p1	(A)10	10	111807	111816	ndhF	Gene
100	p1	(T)10	10	128696	128705	ycf1	Gene	100	p1	(A)10	10	114283	114292	trnN-GUU-rpl32	IGS	100	p1	(T)14	14	121143	121156	ndhG-ndhI	IGS	100	p1	(A)12	12	114800	114811	trnN-GUU-rpl32	IGS	100	p1	(A)13	13	111854	111866	ndhF	Gene
101	p3	(TTC)4	12	129140	129151	ycf1	Gene	101	p1	(T)13	13	114310	114322	trnN-GUU-rpl32	IGS	101	p1	(T)11	11	122766	122776	ndhA_2-ndhA_1	Intron	101	p1	(T)10	10	115065	115074	trnN-GUU-rpl32	IGS	101	p1	(T)11	11	112575	112585	ndhF	Gene
102	p1	(A)13	13	131793	131805	trnN-GUU-trnR-ACG	IGS	102	p1	(A)10	10	114409	114418	trnN-GUU-rpl32	IGS	102	p1	(T)10	10	122797	122806	ndhA_2-ndhA_1	Intron	102	p1	(A)10	10	115548	115557	rpl32-trnL-UAG	IGS	102	p1	(A)10	10	114595	114604	ndhF-rpl32	IGS
103	p2	(CT)5	10	132107	132116	trnR-ACG-rrn5	IGS	103	p1	(A)12	12	114445	114456	trnN-GUU-rpl32	IGS	103	p3	(AAT)4	12	123394	123405	ndhA_2-ndhA_1	Intron	103	p1	(A)10	10	115666	115675	rpl32-trnL-UAG	IGS	103	p1	(T)10	10	114739	114748	ndhF-rpl32	IGS
104	p1	(A)14	14	155364	155377	rpl2-trnH-GUG	IGS	104	p1	(A)11	11	114626	114636	trnN-GUU-rpl32	IGS	104	p2	(TA)5	10	125714	125723	rps15-ycf1	IGS	104	p1	(A)14	14	116292	116305	ccsA	Gene	104	p2	(AT)5	10	115298	115307	rpl32-trnL-UAG	IGS
								105	p2	(TA)5	10	115337	115346	rpl32-trnL-UAG	IGS	105	p1	(T)10	10	125752	125761	rps15-ycf1	IGS	105	p1	(T)12	12	117152	117163	ccsA-ndhD	IGS	105	p1	(T)12	12	115452	115463	rpl32-trnL-UAG	IGS
								106	p1	(A)12	12	115361	115372	rpl32-trnL-UAG	IGS	106	p1	(T)14	14	128338	128351	ycf1	Gene	106	p1	(G)12	12	118768	118779	ndhD-psaC	IGS	106	p1	(T)11	11	116896	116906	ccsA-ndhD	IGS
								107	p1	(T)11	11	117566	117576	ndhD	Gene	107	p1	(T)10	10	128763	128772	ycf1	Gene	107	p2	(TA)5	10	120764	120773	ndhG-ndhI	IGS	107	p1	(T)10	10	116925	116934	ccsA-ndhD	IGS
								108	p1	(G)10	10	118570	118579	ndhD-psaC	IGS	108	p1	(T)10	10	129139	129148	ycf1	Gene	108	p1	(T)15	15	120780	120794	ndhG-ndhI	IGS	108	p1	(G)10	10	118543	118552	ndhD-psaC	IGS
								109	p1	(T)15	15	120380	120394	ndhG-ndhI	IGS	109	p3	(TTC)4	12	129595	129606	ycf1	Gene	109	p3	(TAT)4	12	122438	122449	ndhA_2-ndhA_1	Intron	109	p1	(T)12	12	120355	120366	ndhG-ndhI	IGS
								110	p2	(TA)5	10	120526	120535	ndhG-ndhI	IGS	110	p3	(TAT)5	15	131314	131328	ycf1-trnN-GUU	IGS	110	p1	(T)12	12	122486	122497	ndhA_2-ndhA_1	Intron	110	p4	(TAAT)4	16	120477	120492	ndhG-ndhI	IGS
								111	p1	(T)10	10	122188	122197	ndhA_2-ndhA_1	Intron	111	p3	(TTA)4	12	131386	131397	ycf1-trnN-GUU	IGS	111	p4	(TTTA)3	12	122656	122667	ndhA_2-ndhA_1	Intron	111	p1	(T)10	10	120559	120568	ndhG-ndhI	IGS
								112	p1	(T)13	13	122218	122230	ndhA_2-ndhA_1	Intron	112	p1	(A)13	13	132254	132266	trnN-GUU-trnR-ACG	IGS	112	p1	(T)13	13	126666	126678	ycf1	Gene	112	p3	(TAT)4	12	122164	122175	ndhA_2-ndhA_1	Intron
								113	p3	(AAT)4	12	122817	122828	ndhA_2-ndhA_1	Intron	113	p2	(CT)5	10	132568	132577	trnR-ACG-rrn5	IGS	113	p1	(T)10	10	126861	126870	ycf1	Gene	113	p4	(TTTA)3	12	122387	122398	ndhA_2-ndhA_1	Intron
								114	p1	(T)12	12	125173	125184	rps15-ycf1	IGS	114	p5	(AAAGA)3	15	154964	154978	rpl23	Gene	114	p1	(T)14	14	128071	128084	ycf1	Gene	114	p3	(AAT)4	12	122802	122813	ndhA_2-ndhA_1	Intron
								115	p1	(A)11	11	125255	125265	rps15-ycf1	IGS	115	p1	(A)14	14	155894	155907	rpl2-trnH-GUG	IGS	115	p1	(T)19	19	128487	128505	ycf1	Gene	115	p1	(T)10	10	125164	125173	rps15-ycf1	IGS
								116	p1	(T)13	13	125565	125577	ycf1	Gene									116	p1	(T)10	10	128872	128881	ycf1	Gene	116	p1	(A)11	11	125264	125274	rps15-ycf1	IGS
								117	p1	(T)10	10	128186	128195	ycf1	Gene									117	p3	(TTC)5	15	129391	129405	ycf1	Gene	117	p1	(T)10	10	126551	126560	ycf1	Gene
								118	p1	(T)10	10	128562	128571	ycf1	Gene									118	p1	(T)11	11	132022	132032	trnN-GUU-trnR-ACG	IGS	118	p1	(T)10	10	128186	128195	ycf1	Gene
								119	p3	(TTC)4	12	129009	129020	ycf1	Gene									119	p1	(A)13	13	132033	132045	trnN-GUU-trnR-ACG	IGS	119	p1	(T)14	14	128558	128571	ycf1	Gene
								120	p3	(TAT)5	15	130776	130790	ycf1-trnN-GUU	IGS									120	p2	(CT)5	10	132347	132356	trnR-ACG-rrn5	IGS	120	p3	(TTC)5	15	129060	129074	ycf1	Gene
								121	p1	(A)13	13	131716	131728	trnN-GUU-trnR-ACG	IGS									121	p1	(A)13	13	155192	155204	rpl2-trnH-GUG	IGS	121	p1	(T)11	11	131618	131628	trnN-GUU-trnR-ACG	IGS
								122	p2	(CT)5	10	132030	132039	trnR-ACG-rrn5	IGS																	122	p1	(A)10	10	131665	131674	trnN-GUU-trnR-ACG	IGS
								123	p1	(A)14	14	155210	155223	rpl2-trnH-GUG	IGS																	123	p2	(CT)5	10	131976	131985	trnR-ACG-rrn5	IGS
																																124	p5	(AAAGA)3	15	154216	154230	rpl23	Gene
																																125	p1	(A)13	13	155146	155158	rpl2-trnH-GUG	IGS
