# Supplementary material for: Comparative Analysis of Complete Chloroplast Genomes and Phylogenetic Relationships in Medicinally Important Pantropical Genus Bauhinia s.s. (Leguminosae) from Southern Africa and Eastern Asia
Source: Int J Mol Sci. 2025 Jan 5;26(1):397. doi: 10.3390/ijms26010397 (PMC11720137; doi:10.3390/ijms26010397)
Supplement: Supplementary file 1 [file ijms-26-00397-s001.zip › Supplementary Table 11.xlsx]

## Sheet: Pi
Table S11. The Pi value of protein-coding genes and intergenic spacer regions from Bauhinia s.s. species.
No.	Genes	Pi	Location
1	psbA	0.00301	CDS
2	matK	0.01209	CDS
3	rps16	0.00593	CDS
4	psbK	0.00215	CDS
5	psbI	0	CDS
6	atpA	0.00644	CDS
7	atpF	0.00833	CDS
8	atpH	0.00325	CDS
9	atpI	0.00591	CDS
10	rps2	0.00422	CDS
11	rpoC2	0.00899	CDS
12	rpoC1	0.0055	CDS
13	rpoB	0.00548	CDS
14	petN	0	CDS
15	psbM	0.00952	CDS
16	psbD	0.00433	CDS
17	psbC	0.00352	CDS
18	psbZ	0.00212	CDS
19	rps14	0.00132	CDS
20	psaB	0.00426	CDS
21	psaA	0.00399	CDS
22	ycf3	0.00077	CDS
23	rps4	0.0069	CDS
24	ndhJ	0.00419	CDS
25	ndhK	0.00767	CDS
26	ndhC	0.00441	CDS
27	atpE	0.01194	CDS
28	atpB	0.00281	CDS
29	rbcL	0.0056	CDS
30	accD	0.0097	CDS
31	psaI	0.00351	CDS
32	ycf4	0.00721	CDS
33	cemA	0.00797	CDS
34	petA	0.00872	CDS
35	psbJ	0.00976	CDS
36	psbL	0.00342	CDS
37	psbF	0.00667	CDS
38	psbE	0.00635	CDS
39	petL	0.01875	CDS
40	petG	0.00702	CDS
41	psaJ	0.0031	CDS
42	rpl33	0.00398	CDS
43	rps18	0.01149	CDS
44	rpl20	0.01944	CDS
45	rps12	0.00269	CDS
46	clpP	0.00508	CDS
47	psbB	0.00485	CDS
48	psbT	0.0037	CDS
49	psbN	0.00606	CDS
50	psbH	0.0018	CDS
51	petB	0.00525	CDS
52	petD	0.00455	CDS
53	rpoA	0.00947	CDS
54	rps11	0.01	CDS
55	rpl36	0.01053	CDS
56	rps8	0.01481	CDS
57	rpl14	0.00325	CDS
58	rpl16	0.00931	CDS
59	rps3	0.00734	CDS
60	rps19	0.01362	CDS
61	rpl2	0.00194	CDS
62	rpl23	0.01075	CDS
63	ycf2	0.00266	CDS
64	ndhB	0.00052	CDS
65	rps7	0	CDS
66	rpl32	0.03099	CDS
67	ndhD	0.01263	CDS
68	psaC	0.00488	CDS
69	ndhE	0.01046	CDS
70	ndhG	0.00885	CDS
71	ndhI	0.00562	CDS
72	ndhA	0.00568	CDS
73	ndhH	0.0088	CDS
74	rps15	0.01974	CDS
75	ycf1	0.01955	CDS
76	trnH-GUG-psbA	0.02967	IGS
77	psbA-trnK-UUU	0.01809	IGS
78	trnK-UUU-matK	0.01511	IGS
79	matK-trnK-UUU	0.01776	IGS
80	trnK-UUU-rps16	0.01645	IGS
81	rps16-trnQ-UUG	0.02968	IGS
82	trnQ-UUG-psbK	0.02825	IGS
83	psbK-psbI	0.02289	IGS
84	psbI-trnS-GCU	0.02721	IGS
85	trnS-GCU-trnG-UCC	0.02471	IGS
86	trnG-UCC-trnR-UCU	0.02489	IGS
87	trnR-UCU-atpA	0.03532	IGS
88	atpA-atpF	0.0125	IGS
89	atpF-atpH	0.02297	IGS
90	atpH-atpI	0.00914	IGS
91	atpI-rps2	0.01244	IGS
92	rps2-rpoC2	0.03304	IGS
93	rpoC2-rpoC1	0.0086	IGS
94	rpoC1-rpoB	0	IGS
95	rpoB-trnC-GCA	0.01566	IGS
96	trnC-GCA-petN	0.01842	IGS
97	petN-psbM	0.01495	IGS
98	psbM-trnD-GUC	0.01411	IGS
99	trnD-GUC-trnY-GUA	0.01409	IGS
100	trnY-GUA-trnE-UUC	0.02833	IGS
101	trnE-UUC-trnT-GGU	0.01358	IGS
102	trnT-GGU-psbD	0.02235	IGS
103	psbC-trnS-UGA	0.0302	IGS
104	trnS-UGA-psbZ	0.01517	IGS
105	psbZ-trnG-GCC	0.02589	IGS
106	trnG-GCC-trnfM-CAU	0.02821	IGS
107	trnfM-CAU-rps14	0.00859	IGS
108	rps14-psaB	0.01746	IGS
109	psaB-psaA	0	IGS
110	psaA-ycf3	0.00767	IGS
111	ycf3-trnS-GGA	0.03925	IGS
112	trnS-GGA-rps4	0.03725	IGS
113	rps4-trnT-UGU	0.01609	IGS
114	trnT-UGU-trnL-UAA	0.03337	IGS
115	trnL-UAA-trnF-GAA	0.0133	IGS
116	trnF-GAA-ndhJ	0.01699	IGS
117	ndhJ-ndhK	0.04	IGS
118	ndhK-ndhC	0.01212	IGS
119	ndhC-trnV-UAC	0.02864	IGS
120	trnV-UAC-trnM-CAU	0.00741	IGS
121	trnM-CAU-atpE	0.02535	IGS
122	atpB-rbcL	0.01203	IGS
123	rbcL-accD	0.01151	IGS
124	accD-psaI	0.03208	IGS
125	psaI-ycf4	0.0117	IGS
126	ycf4-cemA	0.01196	IGS
127	cemA-petA	0.01589	IGS
128	petA-psbJ	0.0144	IGS
129	psbJ-psbL	0.01667	IGS
130	psbL-psbF	0.02857	IGS
131	psbF-psbE	0.04444	IGS
132	psbE-petL	0.01916	IGS
133	petL-petG	0.01	IGS
134	petG-trnW-CCA	0.02667	IGS
135	trnW-CCA-trnP-UGG	0.03	IGS
136	trnP-UGG-psaJ	0.0507	IGS
137	psaJ-rpl33	0.01758	IGS
138	rpl33-rps18	0.05695	IGS
139	rps18-rpl20	0.01207	IGS
140	rpl20-rps12	0.00881	IGS
141	rps12-clpP	0.0067	IGS
142	clpP-psbB	0.01538	IGS
143	psbB-psbT	0.02154	IGS
144	psbT-psbN	0	IGS
145	psbN-psbH	0.01538	IGS
146	psbH-petB	0.00625	IGS
147	petB-petD	0.00829	IGS
148	petD-rpoA	0.02154	IGS
149	rpoA-rps11	0	IGS
150	rps11-rpl36	0.02119	IGS
151	rpl36-rps8	0.01856	IGS
152	rps8-rpl14	0.03054	IGS
153	rpl14-rpl16	0.01071	IGS
154	rpl16-rps3	0.02657	IGS
155	rps3-rps19	0.02532	IGS
156	rps19-rpl2	0	IGS
157	rpl2-rpl23	0	IGS
158	rpl23-trnI-CAU	0	IGS
159	trnI-CAU-ycf2	0.00328	IGS
160	ycf2-trnL-CAA	0.00209	IGS
161	trnL-CAA-ndhB	0.00068	IGS
162	ndhB-rps7	0	IGS
163	rps7-rps12	0	IGS
164	rps12-trnV-GAC	0.00123	IGS
165	trnV-GAC-rrn16	0.00182	IGS
166	rrn16-trnI-GAU	0.00138	IGS
167	trnI-GAU-trnA-UGC	0	IGS
168	trnA-UGC-rrn23	0.00789	IGS
169	rrn23-rrn4.5	0	IGS
170	rrn4.5-rrn5	0.00357	IGS
171	rrn5-trnR-ACG	0.00234	IGS
172	trnR-ACG-trnN-GUU	0.00935	IGS
173	rpl32-trnL-UAG	0.04532	IGS
174	ndhD-psaC	0.01835	IGS
175	psaC-ndhE	0.02546	IGS
176	ndhE-ndhG	0.01468	IGS
177	ndhG-ndhI	0.03546	IGS
178	ndhI-ndhA	0.05679	IGS
179	ndhA-ndhH	0	IGS
180	ndhH-rps15	0.01416	IGS
181	rps15-ycf1	0.01914	IGS
182	ycf1-trnN-GUU	0.00269	IGS
183	trnN-GUU-trnR-ACG	0.00935	IGS
184	trnR-ACG-rrn5	0.00234	IGS
185	rrn5-rrn4.5	0.00357	IGS
186	rrn4.5-rrn23	0	IGS
187	rrn23-trnA-UGC	0.00789	IGS
188	trnA-UGC-trnI-GAU	0	IGS
189	trnI-GAU-rrn16	0.00138	IGS
190	rrn16-trnV-GAC	0.00182	IGS
191	trnV-GAC-rps12	0.00123	IGS
192	rps12-rps7	0	IGS
193	rps7-ndhB	0	IGS
194	ndhB-trnL-CAA	0.00068	IGS
195	trnL-CAA-ycf2	0.00209	IGS
196	ycf2-trnI-CAU	0.00546	IGS
197	trnI-CAU-rpl23	0	IGS
198	rpl23-rpl2	0	IGS
199	rpl2-trnH-GUG	0.0129	IGS
