# Supplementary material for: Comparative Analysis of Complete Chloroplast Genomes and Phylogenetic Relationships in Medicinally Important Pantropical Genus Bauhinia s.s. (Leguminosae) from Southern Africa and Eastern Asia
Source: Int J Mol Sci. 2025 Jan 5;26(1):397. doi: 10.3390/ijms26010397 (PMC11720137; doi:10.3390/ijms26010397)
Supplement: Supplementary file 1 [file ijms-26-00397-s001.zip › Supplementary Table 12.xlsx]

## Sheet: Sheet1
Table S12. Numbers of MDCs within five MOTUs
MOTU	1.Bauhinia brachycarpa Bauhinia brachycarpa var. microphylla	2.Bauhinia variegata var. candida Bauhinia purpurea	3.Bauhinia galpinii	4.Bauhinia monandra	5.Bauhinia racemosa
1.Bauhinia brachycarpa Bauhinia brachycarpa var. microphylla
2.Bauhinia variegata var. candida Bauhinia purpurea	626
3.Bauhinia galpinii	1684	1515
4.Bauhinia monandra	1505	1270	2083
5.Bauhinia racemosa	1392	1216	1869	1783
