# Supplementary material for: Comparative Analysis of Complete Chloroplast Genomes and Phylogenetic Relationships in Medicinally Important Pantropical Genus Bauhinia s.s. (Leguminosae) from Southern Africa and Eastern Asia
Source: Int J Mol Sci. 2025 Jan 5;26(1):397. doi: 10.3390/ijms26010397 (PMC11720137; doi:10.3390/ijms26010397)
Supplement: Supplementary file 1 [file ijms-26-00397-s001.zip › Supplementary Table 3.xlsx]

## Sheet: RSCU
Table S3. The Relative Synonymous Codon Usage analysis of Bauhinia s.s. species.
Amino acid	codon	Bauhinia brachycarpa var. microphylla	Bauhinia variegata var. candida	Bauhinia purpurea	Bauhinia galpinii	Bauhinia monandra
Ala	GCA	1.09	1.09	1.09	1.09	1.1
Ala	GCC	0.63	0.63	0.63	0.63	0.6
Ala	GCG	0.42	0.44	0.44	0.44	0.42
Ala	GCU	1.87	1.84	1.85	1.84	1.88
Arg	AGG	0.61	0.62	0.62	0.62	0.6
Arg	CGA	1.31	1.3	1.31	1.3	1.31
Arg	AGA	1.81	1.83	1.83	1.85	1.81
Arg	CGC	0.4	0.41	0.42	0.42	0.41
Arg	CGG	0.44	0.42	0.42	0.4	0.44
Arg	CGU	1.43	1.41	1.41	1.4	1.43
Asn	AAC	0.44	0.44	0.45	0.45	0.44
Asn	AAU	1.56	1.56	1.55	1.55	1.56
Asp	GAU	1.62	1.63	1.62	1.62	1.64
Asp	GAC	0.38	0.37	0.38	0.38	0.36
Cys	UGU	1.44	1.45	1.45	1.43	1.47
Cys	UGC	0.56	0.55	0.55	0.57	0.53
Gln	CAA	1.55	1.54	1.53	1.53	1.55
Gln	CAG	0.45	0.46	0.47	0.47	0.45
Glu	GAA	1.52	1.52	1.52	1.52	1.52
Glu	GAG	0.48	0.48	0.48	0.48	0.48
Gly	GGU	1.36	1.35	1.37	1.35	1.36
Gly	GGG	0.63	0.66	0.66	0.65	0.62
Gly	GGA	1.62	1.58	1.58	1.59	1.61
Gly	GGC	0.39	0.4	0.4	0.42	0.41
His	CAU	1.52	1.5	1.5	1.52	1.52
His	CAC	0.48	0.5	0.5	0.48	0.48
Ile	AUC	0.58	0.6	0.59	0.6	0.58
Ile	AUA	0.93	0.91	0.91	0.92	0.93
Ile	AUU	1.49	1.49	1.49	1.49	1.49
Leu	UUG	1.28	1.28	1.31	1.31	1.27
Leu	UUA	1.94	1.89	1.87	1.89	1.96
Leu	CUA	0.84	0.86	0.86	0.86	0.84
Leu	CUU	1.27	1.26	1.25	1.25	1.27
Leu	CUC	0.34	0.36	0.36	0.35	0.33
Leu	CUG	0.33	0.35	0.35	0.34	0.33
Lys	AAG	0.46	0.46	0.46	0.46	0.47
Lys	AAA	1.54	1.54	1.54	1.54	1.53
Met	AUG	1	1	1	1	1
Phe	UUU	1.36	1.35	1.33	1.35	1.37
Phe	UUC	0.64	0.65	0.67	0.65	0.63
Pro	CCU	1.62	1.61	1.63	1.64	1.64
Pro	CCG	0.51	0.5	0.51	0.51	0.51
Pro	CCA	1.12	1.1	1.08	1.09	1.11
Pro	CCC	0.76	0.79	0.79	0.76	0.74
Ser	AGC	0.33	0.34	0.35	0.34	0.35
Ser	AGU	1.25	1.25	1.26	1.25	1.23
Ser	UCU	1.68	1.61	1.62	1.6	1.64
Ser	UCG	0.63	0.65	0.66	0.63	0.64
Ser	UCA	1.13	1.14	1.12	1.17	1.16
Ser	UCC	0.97	1	1	1	0.98
Ter	UAG	0.18	0.24	0.31	0.24	0.24
Ter	UGA	0.94	0.96	0.73	0.78	0.82
Ter	UAA	1.88	1.8	1.96	1.98	1.94
Thr	ACC	0.74	0.75	0.76	0.72	0.71
Thr	ACA	1.23	1.22	1.22	1.22	1.23
Thr	ACG	0.37	0.37	0.38	0.37	0.38
Thr	ACU	1.66	1.66	1.64	1.7	1.68
Trp	UGG	1	1	1	1	1
Tyr	UAC	0.39	0.38	0.39	0.39	0.38
Tyr	UAU	1.61	1.62	1.61	1.61	1.62
Val	GUA	1.56	1.55	1.54	1.54	1.57
Val	GUC	0.46	0.46	0.46	0.46	0.44
Val	GUG	0.58	0.59	0.59	0.58	0.57
Val	GUU	1.4	1.39	1.41	1.42	1.41
