# Supplementary material for: Comparative Analysis of Complete Chloroplast Genomes and Phylogenetic Relationships in Medicinally Important Pantropical Genus Bauhinia s.s. (Leguminosae) from Southern Africa and Eastern Asia
Source: Int J Mol Sci. 2025 Jan 5;26(1):397. doi: 10.3390/ijms26010397 (PMC11720137; doi:10.3390/ijms26010397)
Supplement: Supplementary file 1 [file ijms-26-00397-s001.zip › Supplementary Table 4.xlsx]

## Sheet: Neutral analysis
Table S4. Neutrality plot analysis of Bauhinia s.s. species.
Genes	Bauhinia brachycarpa var. microphylla		Bauhinia variegata var. candida		Bauhinia purpurea		Bauhinia galpinii		Bauhinia monandra
	GC3	GC12	GC3	GC12	GC3	GC12	GC3	GC12	GC3	GC12
accD	0.2916	0.38455	0.2924	0.38205	0.288	0.38265	0.2911	0.37725	0.2857	0.38125
atpA	0.2485	0.47555	0.2505	0.47455	0.2485	0.47555	0.249	0.4781	0.2466	0.47945
atpB	0.2826	0.48695	0.2786	0.48695	0.2786	0.48595	0.2846	0.48695	0.2786	0.48695
atpE	0.291	0.45895	0.2836	0.4552	0.2836	0.4627	0.291	0.45525	0.2985	0.45525
atpF	0.3424	0.3995	0.3533	0.3995	0.3587	0.39675	0.3424	0.4022	0.3533	0.4022
atpH	0.2683	0.5488	0.2561	0.5488	0.2561	0.5488	0.2561	0.5488	0.2439	0.5488
atpI	0.2661	0.4234	0.2661	0.4234	0.2702	0.4254	0.2621	0.42945	0.2621	0.4254
cemA	0.2957	0.3413	0.2957	0.3413	0.3	0.33915	0.287	0.3435	0.2913	0.3413
clpP	0.2741	0.4772	0.2792	0.4772	0.2843	0.4772	0.264	0.4797	0.2741	0.4797
matK	0.2634	0.3386	0.2663	0.33925	0.2623	0.34025	0.2824	0.33795	0.2682	0.33535
ndhA	0.217	0.40795	0.2253	0.40935	0.228	0.40795	0.2253	0.40385	0.2253	0.4052
ndhB	0.3131	0.4031	0.3131	0.4031	0.3131	0.4031	0.3131	0.4031	0.3131	0.4031
ndhC	0.2479	0.3967	0.232	0.404	0.2397	0.3967	0.2479	0.3967	0.2397	0.40085
ndhD	0.2786	0.3717	0.2665	0.3687	0.2665	0.3747	0.2745	0.3707	0.2745	0.3717
ndhE	0.2647	0.36275	0.2745	0.36765	0.2745	0.36765	0.2745	0.36765	0.2745	0.36765
ndhG	0.2316	0.387	0.2373	0.387	0.2373	0.3842	0.2373	0.387	0.2316	0.3757
ndhH	0.2589	0.4353	0.264	0.4315	0.2614	0.43275	0.264	0.43655	0.2538	0.4391
ndhI	0.2711	0.39455	0.259	0.39155	0.259	0.39155	0.259	0.39455	0.259	0.38555
ndhJ	0.2956	0.4371	0.2956	0.4371	0.2893	0.43395	0.2893	0.4371	0.2956	0.4371
ndhK	0.2832	0.4403	0.2876	0.4447	0.2876	0.4403	0.2876	0.43805	0.2788	0.4425
petA	0.3178	0.4455	0.3146	0.4486	0.3115	0.44705	0.3178	0.4455	0.3115	0.44085
petB	0.287	0.4491	0.2963	0.4491	0.2963	0.4491	0.2917	0.4491	0.287	0.4468
petD	0.2654	0.4506	0.2733	0.4503	0.2671	0.4472	0.2547	0.4503	0.2609	0.4503
petG	0.2368	0.42105	0.2368	0.42105	0.2632	0.42105	0.2105	0.42105	0.2368	0.42105
petL	0.2188	0.40625	0.2188	0.3906	0.2188	0.3906	0.2188	0.39065	0.2188	0.39065
petN	0.2333	0.46665	0.2333	0.46665	0.2333	0.46665	0.2333	0.46665	0.2333	0.46665
psaA	0.3249	0.47735	0.3289	0.4787	0.3302	0.47735	0.3222	0.47735	0.3262	0.47735
psaB	0.3088	0.4599	0.3102	0.4599	0.3088	0.4599	0.3075	0.4599	0.3061	0.4599
psaC	0.2439	0.4939	0.2561	0.4939	0.2561	0.4939	0.2561	0.4939	0.2561	0.4939
psaI	0.3684	0.36845	0.3684	0.36845	0.3684	0.36845	0.3684	0.35525	0.3684	0.36845
psaJ	0.3953	0.43025	0.3953	0.43025	0.3953	0.43025	0.3953	0.4186	0.3953	0.43025
psbA	0.322	0.4647	0.3277	0.4647	0.3305	0.4647	0.3249	0.4647	0.3277	0.4647
psbB	0.2829	0.5069	0.2908	0.5069	0.2927	0.5059	0.2849	0.5069	0.2908	0.5069
psbC	0.308	0.4958	0.308	0.4979	0.3038	0.4979	0.3101	0.4979	0.3122	0.4979
psbD	0.3023	0.48165	0.3079	0.48165	0.3051	0.48165	0.2994	0.4802	0.2966	0.4774
psbE	0.2619	0.45835	0.2619	0.45835	0.2619	0.4524	0.2619	0.4524	0.25	0.45835
psbF	0.4	0.4375	0.4	0.45	0.4	0.45	0.425	0.45	0.4	0.45
psbH	0.2568	0.43245	0.2568	0.43245	0.2568	0.43245	0.2568	0.43245	0.2568	0.43245
psbI	0.2703	0.4054	0.2703	0.4054	0.2703	0.4054	0.2703	0.4054	0.2703	0.4054
psbJ	0.2683	0.4756	0.2683	0.4756	0.2439	0.4756	0.2439	0.4756	0.2683	0.4756
psbK	0.2581	0.3629	0.2581	0.37095	0.2581	0.37095	0.2581	0.37095	0.2581	0.37095
psbL	0.3333	0.3077	0.3333	0.3077	0.359	0.3077	0.3333	0.3077	0.3333	0.3077
psbM	0.2	0.3714	0.2	0.3714	0.2	0.3714	0.2	0.34285	0.2	0.35715
psbN	0.2955	0.48865	0.2955	0.48865	0.2955	0.47725	0.3182	0.48865	0.2955	0.48865
psbT	0.3056	0.3611	0.3333	0.3611	0.3056	0.3611	0.3056	0.3611	0.3056	0.3611
psbZ	0.254	0.4127	0.2698	0.4127	0.254	0.4127	0.254	0.4127	0.254	0.4127
rbcL	0.3046	0.50315	0.3046	0.5042	0.3025	0.5042	0.3004	0.50735	0.2941	0.50735
rpl14	0.2846	0.4431	0.2846	0.4431	0.2846	0.4431	0.2927	0.4431	0.2764	0.4431
rpl16	0.2721	0.5147	0.2721	0.511	0.2721	0.50735	0.2794	0.51105	0.2794	0.5147
rpl2	0.3091	0.4982	0.3055	0.4982	0.3091	0.4982	0.3055	0.49635	0.3018	0.4982
rpl20	0.2417	0.3917	0.2647	0.40075	0.2889	0.4037	0.2761	0.3955	0.25	0.39585
rpl23	0.3021	0.34895	0.3021	0.34895	0.3011	0.36555	0.3021	0.34895	0.3011	0.36555
rpl32	0.2807	0.3772	0.2632	0.35965	0.2807	0.36845	0.2632	0.3684	0.2807	0.3772
rpl33	0.3582	0.3806	0.3582	0.3806	0.3731	0.3806	0.3582	0.3806	0.3582	0.3806
rpl36	0.2368	0.4474	0.2368	0.4342	0.2632	0.4342	0.2368	0.4342	0.2368	0.42105
rpoA	0.2508	0.37915	0.2462	0.37985	0.2477	0.37915	0.2447	0.37765	0.2402	0.37985
rpoB	0.2829	0.4412	0.2838	0.4421	0.2866	0.4426	0.282	0.44215	0.281	0.44215
rpoC1	0.2813	0.4352	0.2842	0.4367	0.2842	0.4381	0.2842	0.43595	0.2813	0.4352
rpoC2	0.2826	0.41675	0.2826	0.41285	0.2801	0.413	0.2834	0.41355	0.2787	0.413
rps11	0.2676	0.5317	0.2643	0.5357	0.2606	0.53165	0.2676	0.5317	0.2606	0.54225
rps12	0.2984	0.49595	0.3065	0.49595	0.3065	0.49595	0.3065	0.49595	0.3065	0.49595
rps14	0.2871	0.43065	0.2871	0.43065	0.2871	0.43065	0.2871	0.43065	0.2772	0.43065
rps15	0.2247	0.3539	0.2472	0.3652	0.2472	0.3483	0.2308	0.359	0.2179	0.3654
rps16	0.2	0.45	0.1889	0.45	0.1875	0.4271	0.1889	0.45	0.2121	0.41915
rps18	0.2583	0.36665	0.2672	0.3836	0.2667	0.37775	0.275	0.3708	0.2667	0.375
rps19	0.2473	0.3817	0.2473	0.3763	0.2581	0.3763	0.2581	0.3763	0.2473	0.3817
rps2	0.2658	0.4304	0.27	0.4283	0.27	0.4325	0.27	0.42615	0.2743	0.4283
rps3	0.2431	0.40825	0.2477	0.41055	0.2431	0.40595	0.2431	0.41055	0.2477	0.41055
rps4	0.266	0.44335	0.2709	0.4458	0.2709	0.44825	0.266	0.4458	0.2611	0.4458
rps7	0.2372	0.49675	0.2372	0.49675	0.2372	0.49675	0.2372	0.49675	0.2372	0.49675
rps8	0.2815	0.3741	0.2519	0.3778	0.2519	0.3815	0.2741	0.3778	0.2593	0.3815
ycf1	0.2649	0.31605	0.2642	0.31615	0.2643	0.3151	0.2644	0.3126	0.2617	0.3123
ycf2	0.3644	0.3766	0.365	0.3754	0.3641	0.3754	0.364	0.37445	0.3636	0.37605
ycf3	0.3391	0.43105	0.3391	0.43105	0.3391	0.43105	0.3391	0.43105	0.3333	0.43105
ycf4	0.3081	0.4162	0.3081	0.4189	0.3189	0.4189	0.3135	0.4081	0.3027	0.4135
