# Supplementary material for: Comparative Analysis of Complete Chloroplast Genomes and Phylogenetic Relationships in Medicinally Important Pantropical Genus Bauhinia s.s. (Leguminosae) from Southern Africa and Eastern Asia
Source: Int J Mol Sci. 2025 Jan 5;26(1):397. doi: 10.3390/ijms26010397 (PMC11720137; doi:10.3390/ijms26010397)
Supplement: Supplementary file 1 [file ijms-26-00397-s001.zip › Supplementary Table 5.xlsx]

## Sheet: ENC
Table S5. Effective Number of Codons plot analysis of Bauhinia s.s. species.
Genes	Bauhinia brachycarpa var. microphylla		Bauhinia variegata var. candida		Bauhinia purpurea		Bauhinia galpinii		Bauhinia monandra
	GC3	ENC	GC3	ENC	GC3	ENC	GC3	ENC	GC3	ENC
accD	29.16	47.936	29.24	48.419	28.8	48.862	29.11	46.911	28.57	46.894
atpA	24.85	45.222	25.05	45.386	24.85	45.52	24.9	46.071	24.66	45.333
atpB	28.26	47.223	27.86	47.002	27.86	46.883	28.46	47.461	27.86	47.079
atpE	29.1	52.125	28.36	47.811	28.36	46.768	29.1	53.131	29.85	52.249
atpF	34.24	50.034	35.33	50.422	35.87	49.205	34.24	50.916	35.33	50.521
atpH	26.83	49.685	25.61	48.862	25.61	48.862	25.61	48.862	24.39	48.384
atpI	26.61	45.73	26.61	40.66	27.02	44.352	26.21	43.537	26.21	43.93
cemA	29.57	40.983	29.57	40.681	30	42.407	28.7	40.683	29.13	41.926
clpP	27.41	53.301	27.92	52.755	28.43	52.936	26.4	52.135	27.41	53.506
matK	26.34	49.258	26.63	49.774	26.23	49.282	28.24	51.087	26.82	49.618
ndhA	21.7	43.297	22.53	43.559	22.8	43.771	22.53	43.721	22.53	43.625
ndhB	31.31	48.665	31.31	48.665	31.31	48.665	31.31	48.759	31.31	48.665
ndhC	24.79	44.202	23.2	43.991	23.97	43.974	24.79	44.05	23.97	43.976
ndhD	27.86	46.324	26.65	44.551	26.65	44.242	27.45	45.074	27.45	44.756
ndhE	26.47	51.398	27.45	50.409	27.45	50.409	27.45	51.084	27.45	55.48
ndhG	23.16	46.082	23.73	46.262	23.73	50.27	23.73	46.509	23.16	47.419
ndhH	25.89	49.558	26.4	49.901	26.14	50.077	26.4	49.839	25.38	49.401
ndhI	27.11	49.674	25.9	47.397	25.9	47.29	25.9	47.121	25.9	47.719
ndhJ	29.56	48.88	29.56	48.88	28.93	47.811	28.93	49.313	29.56	49.51
ndhK	28.32	50.862	28.76	51.361	28.76	51.445	28.76	51.064	27.88	49.26
petA	31.78	49.133	31.46	49.943	31.15	49.456	31.78	49.692	31.15	49.21
petB	28.7	39.668	29.63	39.864	29.63	39.864	29.17	40.331	28.7	39.678
petD	26.54	41.729	27.33	42.265	26.71	42.346	25.47	41.304	26.09	41.304
petG	23.68	55.3	23.68	55.3	26.32	55.3	21.05	50.5	23.68	55.3
petL	21.88	55.515	21.88	56.75	21.88	56.75	21.88	61	21.88	55.583
petN	23.33	30.698	23.33	30.698	23.33	30.698	23.33	30.698	23.33	30.698
psaA	32.49	51.235	32.89	52.366	33.02	52.311	32.22	51.027	32.62	51.263
psaB	30.88	47.897	31.02	48.483	30.88	46.778	30.75	47.651	30.61	47.356
psaC	24.39	46.084	25.61	47.202	25.61	47.202	25.61	47.202	25.61	46.418
psaI	36.84	42	36.84	42	36.84	42	36.84	43	36.84	42
psaJ	39.53	53.607	39.53	53.607	39.53	53.607	39.53	53.607	39.53	53.607
psbA	32.2	40.258	32.77	41.575	33.05	41.663	32.49	40.821	32.77	41.036
psbB	28.29	45.578	29.08	46.457	29.27	46.575	28.49	46.125	29.08	46.131
psbC	30.8	46.577	30.8	46.777	30.38	46.433	31.01	46.999	31.22	47.075
psbD	30.23	45.902	30.79	46.088	30.51	46.031	29.94	45.5	29.66	45.223
psbE	26.19	51.597	26.19	49.202	26.19	50.873	26.19	53.505	25	51.597
psbF	40	39.582	40	52.182	40	52.182	42.5	53	40	52.182
psbH	25.68	38.419	25.68	38.419	25.68	38.419	25.68	38.956	25.68	38.419
psbI	27.03	25.295	27.03	25.295	27.03	25.295	27.03	25.295	27.03	25.295
psbJ	26.83	38.583	26.83	38.693	24.39	38.583	24.39	29.583	26.83	38.583
psbK	25.81	52.822	25.81	50.72	25.81	50.72	25.81	50.72	25.81	50.72
psbL	33.33	47.543	33.33	47.543	35.9	47.543	33.33	47.543	33.33	47.543
psbM	20	42.667	20	42.667	20	42.667	20	44.143	20	42.667
psbN	29.55	42.038	29.55	42.038	29.55	42.038	31.82	42.038	29.55	42.038
psbT	30.56	55.211	33.33	55.211	30.56	55.211	30.56	55.211	30.56	55.211
psbZ	25.4	54.824	26.98	54.824	25.4	54.824	25.4	54.824	25.4	54.824
rbcL	30.46	48.412	30.46	48.648	30.25	48.122	30.04	48.078	29.41	47.908
rpl14	28.46	48.905	28.46	48.905	28.46	48.905	29.27	49.536	27.64	49.261
rpl16	27.21	40.104	27.21	40.153	27.21	38.883	27.94	40.176	27.94	40.181
rpl2	30.91	53.181	30.55	53.039	30.91	53.28	30.55	52.925	30.18	52.749
rpl20	24.17	38.57	26.47	44.802	28.89	44.82	27.61	42.756	25	42.093
rpl23	30.21	57.842	30.21	57.842	30.11	53.194	30.21	57.842	30.11	53.194
rpl32	28.07	41.351	26.32	51.659	28.07	41.118	26.32	42.261	28.07	46.647
rpl33	35.82	42.715	35.82	45.566	37.31	42.715	35.82	42.715	35.82	42.715
rpl36	23.68	25.018	23.68	25.018	26.32	20.018	23.68	25.018	23.68	25.018
rpoA	25.08	46.455	24.62	45.812	24.77	46.953	24.47	45.84	24.02	45.113
rpoB	28.29	48.471	28.38	48.369	28.66	48.531	28.2	48.117	28.1	48.283
rpoC1	28.13	50.278	28.42	50.484	28.42	50.531	28.42	50.355	28.13	50.757
rpoC2	28.26	49.482	28.26	49.596	28.01	49.569	28.34	49.495	27.87	49.249
rps11	26.76	48.569	26.43	46.378	26.06	47.892	26.76	49.315	26.06	46.377
rps12	29.84	43.208	30.65	43.358	30.65	43.358	30.65	44.177	30.65	44.177
rps14	28.71	39.627	28.71	39.627	28.71	39.627	28.71	39.627	27.72	40.499
rps15	22.47	40.287	24.72	40.191	24.72	40.431	23.08	41.963	21.79	37.279
rps16	20	39.361	18.89	38.114	18.75	37.12	18.89	38.114	21.21	39.657
rps18	25.83	46.565	26.72	44.943	26.67	51.393	27.5	47.614	26.67	43.486
rps19	24.73	47.599	24.73	50.419	25.81	47.744	25.81	55.798	24.73	49.858
rps2	26.58	47.656	27	48.321	27	47.814	27	48.695	27.43	48.321
rps3	24.31	49.721	24.77	50.936	24.31	50.178	24.31	51.567	24.77	50.164
rps4	26.6	50.216	27.09	51.983	27.09	52.134	26.6	50.703	26.11	50.358
rps7	23.72	46.696	23.72	46.696	23.72	46.696	23.72	46.696	23.72	46.696
rps8	28.15	38.172	25.19	36.713	25.19	40.953	27.41	38.752	25.93	38.506
ycf1	26.49	45.974	26.42	46.948	26.43	46.422	26.44	46.079	26.17	45.472
ycf2	36.44	52.643	36.5	52.576	36.41	52.565	36.4	52.498	36.36	52.55
ycf3	33.91	61	33.91	61	33.91	61	33.91	61	33.33	60.165
ycf4	30.81	53.966	30.81	54.664	31.89	55.483	31.35	51.553	30.27	53.737
