# Supplementary material for: Comparative Analysis of Complete Chloroplast Genomes and Phylogenetic Relationships in Medicinally Important Pantropical Genus Bauhinia s.s. (Leguminosae) from Southern Africa and Eastern Asia
Source: Int J Mol Sci. 2025 Jan 5;26(1):397. doi: 10.3390/ijms26010397 (PMC11720137; doi:10.3390/ijms26010397)
Supplement: Supplementary file 1 [file ijms-26-00397-s001.zip › Supplementary Table 6.xlsx]

## Sheet: PR2
Table 6. Parity Rule 2 plot analysis of Bauhinia s.s. species.
Bauhinia brachycarpa var. microphylla									Bauhinia variegata var. candida									Bauhinia purpurea									Bauhinia galpinii									Bauhinia monandra
Genes	G3	C3	A3	T3	G3+C3	A3+T3	G3/(G3+C3)	A3/(A3+T3)	Genes	G3	C3	A3	T3	G3+C3	A3+T3	G3/(G3+C3)	A3/(A3+T3)	Genes	G3	C3	A3	T3	G3+C3	A3+T3	G3/(G3+C3)	A3/(A3+T3)	Genes	G3	C3	A3	T3	G3+C3	A3+T3	G3/(G3+C3)	A3/(A3+T3)	Genes	G3	C3	A3	T3	G3+C3	A3+T3	G3/(G3+C3)	A3/(A3+T3)
accD	0.14375	0.15625	0.2625	0.4375	0.3	0.7	0.479167	0.375	accD	0.157233	0.150943	0.251572	0.440252	0.308176	0.691824	0.510204	0.363636	accD	0.157233	0.150943	0.251572	0.440252	0.308176	0.691824	0.510204	0.363636	accD	0.154839	0.154839	0.225806	0.464516	0.309677	0.690323	0.5	0.327103	accD	0.169811	0.144654	0.245283	0.440252	0.314465	0.685535	0.54	0.357798
atpA	0.114754	0.139344	0.282787	0.463115	0.254098	0.745902	0.451613	0.379121	atpA	0.111111	0.139918	0.288066	0.460905	0.251029	0.748971	0.442623	0.384615	atpA	0.114754	0.139344	0.290984	0.454918	0.254098	0.745902	0.451613	0.39011	atpA	0.11157	0.140496	0.293388	0.454545	0.252066	0.747934	0.442623	0.392265	atpA	0.116935	0.137097	0.294355	0.451613	0.254032	0.745968	0.460317	0.394595
atpB	0.129921	0.149606	0.318898	0.401575	0.279528	0.720472	0.464789	0.442623	atpB	0.122047	0.149606	0.318898	0.409449	0.271654	0.728346	0.449275	0.437838	atpB	0.122047	0.149606	0.318898	0.409449	0.271654	0.728346	0.449275	0.437838	atpB	0.122047	0.153543	0.318898	0.405512	0.275591	0.724409	0.442857	0.440217	atpB	0.11811	0.149606	0.318898	0.413386	0.267717	0.732283	0.441176	0.435484
atpE	0.140351	0.157895	0.298246	0.403509	0.298246	0.701754	0.470588	0.425	atpE	0.142857	0.160714	0.285714	0.410714	0.303571	0.696429	0.470588	0.410256	atpE	0.140351	0.157895	0.280702	0.421053	0.298246	0.701754	0.470588	0.4	atpE	0.140351	0.140351	0.298246	0.421053	0.280702	0.719298	0.5	0.414634	atpE	0.142857	0.160714	0.303571	0.392857	0.303571	0.696429	0.470588	0.435897
atpF	0.235294	0.220588	0.323529	0.220588	0.455882	0.544118	0.516129	0.594595	atpF	0.25	0.220588	0.308824	0.220588	0.470588	0.529412	0.53125	0.583333	atpF	0.238806	0.238806	0.328358	0.19403	0.477612	0.522388	0.5	0.628571	atpF	0.220588	0.220588	0.323529	0.235294	0.441176	0.558824	0.5	0.578947	atpF	0.25	0.220588	0.308824	0.220588	0.470588	0.529412	0.53125	0.583333
atpI	0.106195	0.168142	0.247788	0.477876	0.274336	0.725664	0.387097	0.341463	atpI	0.104348	0.165217	0.252174	0.478261	0.269565	0.730435	0.387097	0.345238	atpI	0.105263	0.166667	0.254386	0.473684	0.27193	0.72807	0.387097	0.349398	atpI	0.113043	0.165217	0.252174	0.469565	0.278261	0.721739	0.40625	0.349398	atpI	0.105263	0.157895	0.254386	0.482456	0.263158	0.736842	0.4	0.345238
ccsA	0.0991736	0.140496	0.413223	0.347107	0.239669	0.760331	0.413793	0.543478	ccsA	0.0901639	0.163934	0.409836	0.336066	0.254098	0.745902	0.354839	0.549451	cemA	0.0864198	0.123457	0.320988	0.469136	0.209877	0.790123	0.411765	0.40625	ccsA	0.0826446	0.157025	0.421488	0.338843	0.239669	0.760331	0.344828	0.554348	ccsA	0.0901639	0.155738	0.409836	0.344262	0.245902	0.754098	0.366667	0.543478
cemA	0.0987654	0.123457	0.320988	0.45679	0.222222	0.777778	0.444444	0.412698	cemA	0.0987654	0.123457	0.320988	0.45679	0.222222	0.777778	0.444444	0.412698	clpP	0.148936	0.138298	0.382979	0.329787	0.287234	0.712766	0.518519	0.537313	cemA	0.097561	0.121951	0.317073	0.463415	0.219512	0.780488	0.444444	0.40625	cemA	0.0987654	0.123457	0.320988	0.45679	0.222222	0.777778	0.444444	0.412698
clpP	0.138298	0.12766	0.393617	0.340426	0.265957	0.734043	0.52	0.536232	clpP	0.138298	0.138298	0.393617	0.329787	0.276596	0.723404	0.5	0.544118	matK	0.144509	0.138728	0.32948	0.387283	0.283237	0.716763	0.510204	0.459677	clpP	0.147368	0.115789	0.389474	0.347368	0.263158	0.736842	0.56	0.528571	clpP	0.147368	0.126316	0.389474	0.336842	0.273684	0.726316	0.538462	0.536232
matK	0.133721	0.133721	0.331395	0.401163	0.267442	0.732558	0.5	0.452381	matK	0.138728	0.138728	0.323699	0.398844	0.277457	0.722543	0.5	0.448	ndhA	0.0935673	0.0935673	0.380117	0.432749	0.187135	0.812865	0.5	0.467626	matK	0.136986	0.157534	0.328767	0.376712	0.294521	0.705479	0.465116	0.466019	matK	0.139535	0.145349	0.325581	0.389535	0.284884	0.715116	0.489796	0.455285
ndhA	0.0935673	0.0935673	0.380117	0.432749	0.187135	0.812865	0.5	0.467626	ndhA	0.0935673	0.0935673	0.380117	0.432749	0.187135	0.812865	0.5	0.467626	ndhB	0.103448	0.125	0.37931	0.392241	0.228448	0.771552	0.45283	0.49162	ndhA	0.0941176	0.1	0.376471	0.429412	0.194118	0.805882	0.484848	0.467153	ndhA	0.0946746	0.0887574	0.372781	0.443787	0.183432	0.816568	0.516129	0.456522
ndhB	0.103448	0.125	0.37931	0.392241	0.228448	0.771552	0.45283	0.49162	ndhB	0.103448	0.125	0.37931	0.392241	0.228448	0.771552	0.45283	0.49162	ndhC	0.117647	0.0588235	0.411765	0.411765	0.176471	0.823529	0.666667	0.5	ndhB	0.103448	0.125	0.383621	0.387931	0.228448	0.771552	0.45283	0.497207	ndhB	0.103448	0.125	0.37931	0.392241	0.228448	0.771552	0.45283	0.49162
ndhC	0.117647	0.0588235	0.411765	0.411765	0.176471	0.823529	0.666667	0.5	ndhC	0.111111	0.0555556	0.388889	0.444444	0.166667	0.833333	0.666667	0.466667	ndhE	0.142857	0.166667	0.261905	0.428571	0.309524	0.690476	0.461538	0.37931	ndhC	0.117647	0.0588235	0.411765	0.411765	0.176471	0.823529	0.666667	0.5	ndhC	0.115385	0.0576923	0.403846	0.423077	0.173077	0.826923	0.666667	0.488372
ndhE	0.166667	0.142857	0.261905	0.428571	0.309524	0.690476	0.538462	0.37931	ndhE	0.166667	0.142857	0.261905	0.428571	0.309524	0.690476	0.538462	0.37931	ndhG	0.116883	0.116883	0.38961	0.376623	0.233766	0.766234	0.5	0.508475	ndhE	0.166667	0.142857	0.261905	0.428571	0.309524	0.690476	0.538462	0.37931	ndhE	0.166667	0.142857	0.261905	0.428571	0.309524	0.690476	0.538462	0.37931
ndhF	0.0878378	0.114865	0.310811	0.486486	0.202703	0.797297	0.433333	0.389831	ndhG	0.115385	0.102564	0.397436	0.384615	0.217949	0.782051	0.529412	0.508197	ndhH	0.118421	0.138158	0.348684	0.394737	0.256579	0.743421	0.461538	0.469027	ndhG	0.115385	0.102564	0.397436	0.384615	0.217949	0.782051	0.529412	0.508197	ndhF	0.0934256	0.100346	0.311419	0.49481	0.193772	0.806228	0.482143	0.386266
ndhG	0.115385	0.102564	0.397436	0.384615	0.217949	0.782051	0.529412	0.508197	ndhH	0.125	0.144737	0.348684	0.381579	0.269737	0.730263	0.463415	0.477477	ndhI	0.114754	0.0983607	0.344262	0.442623	0.213115	0.786885	0.538462	0.4375	ndhH	0.117647	0.137255	0.352941	0.392157	0.254902	0.745098	0.461538	0.473684	ndhG	0.106667	0.106667	0.4	0.386667	0.213333	0.786667	0.5	0.508475
ndhH	0.111842	0.144737	0.355263	0.388158	0.256579	0.743421	0.435897	0.477876	ndhI	0.114754	0.0983607	0.344262	0.442623	0.213115	0.786885	0.538462	0.4375	ndhJ	0.12069	0.206897	0.293103	0.37931	0.327586	0.672414	0.368421	0.435897	ndhI	0.129032	0.0967742	0.33871	0.435484	0.225806	0.774194	0.571429	0.4375	ndhH	0.116883	0.12987	0.363636	0.38961	0.246753	0.753247	0.473684	0.482759
ndhI	0.114754	0.114754	0.327869	0.442623	0.229508	0.770492	0.5	0.425532	ndhJ	0.135593	0.20339	0.288136	0.372881	0.338983	0.661017	0.4	0.435897	ndhK	0.116505	0.203883	0.359223	0.320388	0.320388	0.679612	0.363636	0.528571	ndhJ	0.135593	0.186441	0.288136	0.389831	0.322034	0.677966	0.421053	0.425	ndhI	0.101695	0.0847458	0.355932	0.457627	0.186441	0.813559	0.545455	0.4375
ndhJ	0.135593	0.20339	0.288136	0.372881	0.338983	0.661017	0.4	0.435897	ndhK	0.12381	0.2	0.361905	0.314286	0.32381	0.67619	0.382353	0.535211	petA	0.153846	0.202797	0.237762	0.405594	0.356643	0.643357	0.431373	0.369565	ndhK	0.105769	0.211538	0.355769	0.326923	0.317308	0.682692	0.333333	0.521127	ndhJ	0.137931	0.206897	0.293103	0.362069	0.344828	0.655172	0.4	0.447368
ndhK	0.0970874	0.213592	0.368932	0.320388	0.31068	0.68932	0.3125	0.535211	petA	0.159722	0.194444	0.243056	0.402778	0.354167	0.645833	0.45098	0.376344	petB	0.0833333	0.157407	0.268519	0.490741	0.240741	0.759259	0.346154	0.353659	petA	0.167832	0.181818	0.244755	0.405594	0.34965	0.65035	0.48	0.376344	ndhK	0.105769	0.201923	0.365385	0.326923	0.307692	0.692308	0.34375	0.527778
petA	0.159722	0.194444	0.236111	0.409722	0.354167	0.645833	0.45098	0.365591	petB	0.0833333	0.157407	0.268519	0.490741	0.240741	0.759259	0.346154	0.353659	petD	0.111111	0.123457	0.37037	0.395062	0.234568	0.765432	0.473684	0.483871	petB	0.0740741	0.166667	0.268519	0.490741	0.240741	0.759259	0.307692	0.353659	petA	0.15493	0.190141	0.246479	0.408451	0.34507	0.65493	0.44898	0.376344
petB	0.0833333	0.138889	0.277778	0.5	0.222222	0.777778	0.375	0.357143	petD	0.121951	0.121951	0.365854	0.390244	0.243902	0.756098	0.5	0.483871	psaA	0.135447	0.178674	0.317003	0.368876	0.314121	0.685879	0.431193	0.462185	petD	0.109756	0.097561	0.402439	0.390244	0.207317	0.792683	0.529412	0.507692	petB	0.0747664	0.158879	0.261682	0.504673	0.233645	0.766355	0.32	0.341463
petD	0.109756	0.121951	0.378049	0.390244	0.231707	0.768293	0.473684	0.492063	psaA	0.13467	0.174785	0.318052	0.372493	0.309456	0.690544	0.435185	0.460581	psaB	0.146417	0.137072	0.261682	0.454829	0.283489	0.716511	0.516484	0.365217	psaA	0.129683	0.170029	0.319885	0.380403	0.299712	0.700288	0.432692	0.45679	petD	0.109756	0.109756	0.390244	0.390244	0.219512	0.780488	0.5	0.5
psaA	0.129683	0.172911	0.322767	0.37464	0.302594	0.697406	0.428571	0.46281	psaB	0.15	0.134375	0.2625	0.453125	0.284375	0.715625	0.527473	0.366812	psbA	0.0484848	0.10303	0.242424	0.606061	0.151515	0.848485	0.32	0.285714	psaB	0.146417	0.140187	0.264798	0.448598	0.286604	0.713396	0.51087	0.371179	psaA	0.129683	0.172911	0.317003	0.380403	0.302594	0.697406	0.428571	0.454545
psaB	0.15	0.1375	0.2625	0.45	0.2875	0.7125	0.521739	0.368421	psbA	0.0484848	0.10303	0.242424	0.606061	0.151515	0.848485	0.32	0.285714	psbB	0.136546	0.15261	0.261044	0.449799	0.289157	0.710843	0.472222	0.367232	psbA	0.0363636	0.109091	0.236364	0.618182	0.145455	0.854545	0.25	0.276596	psaB	0.15	0.1375	0.2625	0.45	0.2875	0.7125	0.521739	0.368421
psbA	0.0424242	0.10303	0.242424	0.612121	0.145455	0.854545	0.291667	0.283688	psbB	0.136546	0.148594	0.26506	0.449799	0.285141	0.714859	0.478873	0.370787	psbC	0.103734	0.174274	0.26971	0.452282	0.278008	0.721992	0.373134	0.373563	psbB	0.128514	0.144578	0.273092	0.453815	0.273092	0.726908	0.470588	0.375691	psbA	0.0424242	0.10303	0.236364	0.618182	0.145455	0.854545	0.291667	0.276596
psbB	0.128514	0.140562	0.26506	0.465863	0.269076	0.730924	0.477612	0.362637	psbC	0.103734	0.178423	0.26971	0.448133	0.282158	0.717842	0.367647	0.375723	psbD	0.0742857	0.16	0.262857	0.502857	0.234286	0.765714	0.317073	0.343284	psbC	0.108333	0.179167	0.266667	0.445833	0.2875	0.7125	0.376812	0.374269	psbB	0.136546	0.148594	0.26506	0.449799	0.285141	0.714859	0.478873	0.370787
psbC	0.100418	0.175732	0.263598	0.460251	0.276151	0.723849	0.363636	0.364162	psbD	0.08	0.154286	0.262857	0.502857	0.234286	0.765714	0.341463	0.343284	rbcL	0.1	0.126087	0.278261	0.495652	0.226087	0.773913	0.442308	0.359551	psbD	0.0689655	0.149425	0.264368	0.517241	0.218391	0.781609	0.315789	0.338235	psbC	0.107884	0.178423	0.26556	0.448133	0.286307	0.713693	0.376812	0.372093
psbD	0.08	0.148571	0.257143	0.514286	0.228571	0.771429	0.35	0.333333	rbcL	0.1	0.130435	0.278261	0.491304	0.230435	0.769565	0.433962	0.361582	rpl14	0.113208	0.188679	0.358491	0.339623	0.301887	0.698113	0.375	0.513514	rbcL	0.0948276	0.12931	0.284483	0.491379	0.224138	0.775862	0.423077	0.366667	psbD	0.0639535	0.151163	0.261628	0.523256	0.215116	0.784884	0.297297	0.333333
rbcL	0.1	0.130435	0.278261	0.491304	0.230435	0.769565	0.433962	0.361582	rpl14	0.113208	0.188679	0.358491	0.339623	0.301887	0.698113	0.375	0.513514	rpl16	0.115942	0.217391	0.333333	0.333333	0.333333	0.666667	0.347826	0.5	rpl14	0.132075	0.188679	0.339623	0.339623	0.320755	0.679245	0.411765	0.5	rbcL	0.0948276	0.125	0.288793	0.491379	0.219828	0.780172	0.431373	0.370166
rpl14	0.113208	0.188679	0.358491	0.339623	0.301887	0.698113	0.375	0.513514	rpl16	0.101449	0.217391	0.347826	0.333333	0.318841	0.681159	0.318182	0.510638	rpl2	0.137405	0.183206	0.351145	0.328244	0.320611	0.679389	0.428571	0.516854	rpl16	0.101449	0.217391	0.362319	0.318841	0.318841	0.681159	0.318182	0.531915	rpl14	0.0943396	0.188679	0.358491	0.358491	0.283019	0.716981	0.333333	0.5
rpl16	0.1	0.2	0.371429	0.328571	0.3	0.7	0.333333	0.530612	rpl2	0.137405	0.183206	0.351145	0.328244	0.320611	0.679389	0.428571	0.516854	rpl20	0.196078	0.117647	0.294118	0.392157	0.313725	0.686275	0.625	0.428571	rpl2	0.138462	0.184615	0.346154	0.330769	0.323077	0.676923	0.428571	0.511364	rpl16	0.1	0.214286	0.357143	0.328571	0.314286	0.685714	0.318182	0.520833
rpl2	0.137405	0.183206	0.351145	0.328244	0.320611	0.679389	0.428571	0.516854	rpl20	0.156863	0.137255	0.313725	0.392157	0.294118	0.705882	0.533333	0.444444	rpoA	0.108108	0.162162	0.36036	0.369369	0.27027	0.72973	0.4	0.493827	rpl20	0.183673	0.122449	0.326531	0.367347	0.306122	0.693878	0.6	0.470588	rpl2	0.137405	0.183206	0.351145	0.328244	0.320611	0.679389	0.428571	0.516854
rpl20	0.142857	0.0952381	0.333333	0.428571	0.238095	0.761905	0.6	0.4375	rpoA	0.107143	0.151786	0.375	0.366071	0.258929	0.741071	0.413793	0.506024	rpoB	0.135135	0.13964	0.371622	0.353604	0.274775	0.725225	0.491803	0.512422	rpoA	0.107143	0.151786	0.375	0.366071	0.258929	0.741071	0.413793	0.506024	rpl20	0.162791	0.0930233	0.325581	0.418605	0.255814	0.744186	0.636364	0.4375
rpoA	0.116071	0.151786	0.383929	0.348214	0.267857	0.732143	0.433333	0.52439	rpoB	0.130926	0.13544	0.374718	0.358916	0.266366	0.733634	0.491525	0.510769	rpoC1	0.149254	0.160448	0.328358	0.36194	0.309701	0.690299	0.481928	0.475676	rpoB	0.133183	0.128668	0.37246	0.365688	0.261851	0.738149	0.508621	0.504587	rpoA	0.107143	0.151786	0.375	0.366071	0.258929	0.741071	0.413793	0.506024
rpoB	0.135135	0.130631	0.373874	0.36036	0.265766	0.734234	0.508475	0.509202	rpoC1	0.149254	0.164179	0.328358	0.358209	0.313433	0.686567	0.47619	0.478261	rpoC2	0.136445	0.143627	0.369838	0.35009	0.280072	0.719928	0.487179	0.513716	rpoC1	0.149813	0.172285	0.325843	0.35206	0.322097	0.677903	0.465116	0.480663	rpoB	0.133183	0.130926	0.374718	0.361174	0.264108	0.735892	0.504274	0.509202
rpoC1	0.152985	0.160448	0.328358	0.358209	0.313433	0.686567	0.488095	0.478261	rpoC2	0.142599	0.146209	0.366426	0.344765	0.288809	0.711191	0.49375	0.515228	rps11	0.136986	0.164384	0.369863	0.328767	0.30137	0.69863	0.454545	0.529412	rpoC2	0.140541	0.140541	0.365766	0.353153	0.281081	0.718919	0.5	0.508772	rpoC1	0.149813	0.157303	0.333333	0.359551	0.307116	0.692884	0.487805	0.481081
rpoC2	0.142602	0.142602	0.367201	0.347594	0.285205	0.714795	0.5	0.513716	rps11	0.138889	0.166667	0.361111	0.333333	0.305556	0.694444	0.454545	0.52	rps12	0.0923077	0.261538	0.292308	0.353846	0.353846	0.646154	0.26087	0.452381	rps11	0.136986	0.164384	0.356164	0.342466	0.30137	0.69863	0.454545	0.509804	rpoC2	0.13465	0.141831	0.368043	0.355476	0.276481	0.723519	0.487013	0.508685
rps11	0.135135	0.162162	0.364865	0.337838	0.297297	0.702703	0.454545	0.519231	rps12	0.0923077	0.261538	0.292308	0.353846	0.353846	0.646154	0.26087	0.452381	rps14	0.131579	0.0789474	0.447368	0.342105	0.210526	0.789474	0.625	0.566667	rps12	0.107692	0.246154	0.292308	0.353846	0.353846	0.646154	0.304348	0.452381	rps11	0.12	0.16	0.386667	0.333333	0.28	0.72	0.428571	0.537037
rps12	0.0923077	0.246154	0.307692	0.353846	0.338462	0.661538	0.272727	0.465116	rps14	0.131579	0.0789474	0.447368	0.342105	0.210526	0.789474	0.625	0.566667	rps18	0.25	0.115385	0.230769	0.403846	0.365385	0.634615	0.684211	0.363636	rps14	0.131579	0.0789474	0.447368	0.342105	0.210526	0.789474	0.625	0.566667	rps12	0.107692	0.246154	0.292308	0.353846	0.353846	0.646154	0.304348	0.452381
rps14	0.131579	0.0789474	0.447368	0.342105	0.210526	0.789474	0.625	0.566667	rps18	0.244444	0.155556	0.177778	0.422222	0.4	0.6	0.611111	0.296296	rps2	0.148936	0.106383	0.297872	0.446809	0.255319	0.744681	0.583333	0.4	rps18	0.229167	0.166667	0.166667	0.4375	0.395833	0.604167	0.578947	0.275862	rps14	0.131579	0.0789474	0.447368	0.342105	0.210526	0.789474	0.625	0.566667
rps18	0.170213	0.170213	0.212766	0.446809	0.340426	0.659574	0.5	0.322581	rps2	0.159574	0.106383	0.287234	0.446809	0.265957	0.734043	0.6	0.391304	rps3	0.177215	0.139241	0.303797	0.379747	0.316456	0.683544	0.56	0.444444	rps2	0.16129	0.107527	0.290323	0.44086	0.268817	0.731183	0.6	0.397059	rps18	0.229167	0.145833	0.166667	0.458333	0.375	0.625	0.611111	0.266667
rps2	0.147368	0.105263	0.294737	0.452632	0.252632	0.747368	0.583333	0.394366	rps3	0.175	0.15	0.3125	0.3625	0.325	0.675	0.538462	0.462963	rps4	0.151163	0.151163	0.209302	0.488372	0.302326	0.697674	0.5	0.3	rps3	0.17284	0.135802	0.308642	0.382716	0.308642	0.691358	0.56	0.446429	rps2	0.170213	0.106383	0.287234	0.43617	0.276596	0.723404	0.615385	0.397059
rps3	0.177215	0.151899	0.303797	0.367089	0.329114	0.670886	0.538462	0.45283	rps4	0.152941	0.152941	0.211765	0.482353	0.305882	0.694118	0.5	0.305085	rps7	0.0649351	0.194805	0.415584	0.324675	0.25974	0.74026	0.25	0.561404	rps4	0.139535	0.151163	0.209302	0.5	0.290698	0.709302	0.48	0.295082	rps3	0.1625	0.15	0.325	0.3625	0.3125	0.6875	0.52	0.472727
rps4	0.141176	0.152941	0.211765	0.494118	0.294118	0.705882	0.48	0.3	rps7	0.0649351	0.194805	0.415584	0.324675	0.25974	0.74026	0.25	0.561404	rps8	0.137255	0.0980392	0.372549	0.392157	0.235294	0.764706	0.583333	0.487179	rps7	0.0649351	0.194805	0.415584	0.324675	0.25974	0.74026	0.25	0.561404	rps4	0.127907	0.139535	0.22093	0.511628	0.267442	0.732558	0.478261	0.301587
rps7	0.0649351	0.194805	0.415584	0.324675	0.25974	0.74026	0.25	0.561404	rps8	0.14	0.12	0.34	0.4	0.26	0.74	0.538462	0.459459	ycf1	0.131579	0.1417	0.390688	0.336032	0.273279	0.726721	0.481481	0.537604	rps8	0.156863	0.137255	0.313725	0.392157	0.294118	0.705882	0.533333	0.444444	rps7	0.0649351	0.194805	0.415584	0.324675	0.25974	0.74026	0.25	0.561404
rps8	0.163265	0.122449	0.306122	0.408163	0.285714	0.714286	0.571429	0.428571	ycf1	0.127745	0.149701	0.393214	0.329341	0.277445	0.722555	0.460432	0.544199	ycf2	0.173691	0.176245	0.311622	0.338442	0.349936	0.650064	0.49635	0.479371	ycf1	0.122	0.148	0.396	0.334	0.27	0.73	0.451852	0.542466	rps8	0.156863	0.117647	0.333333	0.392157	0.27451	0.72549	0.571429	0.459459
ycf1	0.129293	0.143434	0.4	0.327273	0.272727	0.727273	0.474074	0.55	ycf2	0.173691	0.176245	0.311622	0.338442	0.349936	0.650064	0.49635	0.479371	ycf3	0.208955	0.19403	0.313433	0.283582	0.402985	0.597015	0.518519	0.525	ycf2	0.172194	0.177296	0.308673	0.341837	0.34949	0.65051	0.492701	0.47451	ycf1	0.12326	0.135189	0.409543	0.332008	0.258449	0.741551	0.476923	0.552279
ycf2	0.175349	0.175349	0.312579	0.336722	0.350699	0.649301	0.5	0.481409	ycf3	0.208955	0.19403	0.313433	0.283582	0.402985	0.597015	0.518519	0.525	ycf4	0.135135	0.175676	0.27027	0.418919	0.310811	0.689189	0.434783	0.392157	ycf3	0.208955	0.19403	0.313433	0.283582	0.402985	0.597015	0.518519	0.525	ycf2	0.173691	0.177522	0.310345	0.338442	0.351213	0.648787	0.494545	0.478346
ycf3	0.208955	0.19403	0.313433	0.283582	0.402985	0.597015	0.518519	0.525	ycf4	0.136986	0.150685	0.273973	0.438356	0.287671	0.712329	0.47619	0.384615										ycf4	0.128571	0.157143	0.271429	0.442857	0.285714	0.714286	0.45	0.38	ycf3	0.208955	0.179104	0.313433	0.298507	0.38806	0.61194	0.538462	0.512195
ycf4	0.136986	0.150685	0.273973	0.438356	0.287671	0.712329	0.47619	0.384615																												ycf4	0.125	0.138889	0.291667	0.444444	0.263889	0.736111	0.473684	0.396226
