# Supplementary material for: Comparative Analysis of Complete Chloroplast Genomes and Phylogenetic Relationships in Medicinally Important Pantropical Genus Bauhinia s.s. (Leguminosae) from Southern Africa and Eastern Asia
Source: Int J Mol Sci. 2025 Jan 5;26(1):397. doi: 10.3390/ijms26010397 (PMC11720137; doi:10.3390/ijms26010397)
Supplement: Supplementary file 1 [file ijms-26-00397-s001.zip › Supplementary Table 7.xlsx]

## Sheet: Sheet1
Table S7. Statistics of dispersed repeats from Bauhinia s.s. species.
Species	Forward	Palindromic	Reverse	Complement
Bauhinia brachycarpa var. microphylla	56	48	0	0
Bauhinia variegata var. candida	56	53	1	0
Bauhinia purpurea	80	66	2	0
Bauhinia galpinii	49	38	6	1
Bauhinia monandra	36	23	0	0
