# Supplementary material for: Comparative Analysis of Complete Chloroplast Genomes and Phylogenetic Relationships in Medicinally Important Pantropical Genus Bauhinia s.s. (Leguminosae) from Southern Africa and Eastern Asia
Source: Int J Mol Sci. 2025 Jan 5;26(1):397. doi: 10.3390/ijms26010397 (PMC11720137; doi:10.3390/ijms26010397)
Supplement: Supplementary file 1 [file ijms-26-00397-s001.zip › Supplementary Table 8.xlsx]

## Sheet: Sheet1
Table S8. Distribution of dispersed repeats in different regions for Bauhinia s.s. species.
Bauhinia brachycarpa var. microphylla									Bauhinia variegata var. candida									Bauhinia purpurea									Bauhinia galpinii									Bauhinia monandra
Length1	Start1	Type	Length2	Start2	Hamming	E-value	Location	Region	Length1	Start1	Type	Length2	Start2	Hamming	E-value	Location	Region	Length1	Start1	Type	Length2	Start2	Hamming	E-value	Location	Region	Length1	Start1	Type	Length2	Start2	Hamming	E-value	Location	Region	Length1	Start1	Type	Length2	Start2	Hamming	E-value	Location	Region
67	87758	F	67	87778	-2	6.22e-27	IGS(rpl23,trnI-CAU);IGS(rpl23,trnI-CAU)	IRb;IRb	57	110689	F	57	110743	-2	4.7e-21	IGS(trnN-GUU,rpl32);IGS(trnN-GUU,rpl32)	IRb;IRb	54	88236	F	54	88270	-1	3.42e-21	IGS(trnI-CAU,ycf2);IGS(trnI-CAU,ycf2)	IRb;IRb	66	110883	F	66	110931	-1	2.47e-28	IGS(trnN-GUU,rpl32);IGS(trnN-GUU,rpl32)	IRb;IRb	44	76220	P	44	76220	0	2.19e-17	IGS(psbT,psbN);IGS(psbT,psbN)	LSC;LSC
67	87758	P	67	153981	-2	6.22e-27	IGS(rpl23,trnI-CAU);IGS(trnI-CAU-2,rpl23-2)	IRb;IRa	57	110689	P	57	130727	-2	4.7e-21	IGS(trnN-GUU,rpl32);IGS(ycf1,trnN-GUU-2)	IRb;IRa	54	88236	P	54	154260	-1	3.42e-21	IGS(trnI-CAU,ycf2);IGS(ycf2-2,trnI-CAU-2)	IRb;IRa	66	110883	P	66	131088	-1	2.47e-28	IGS(trnN-GUU,rpl32);IGS(ycf1,trnN-GUU-2)	IRb;IRa	40	48160	F	40	48180	0	5.61e-15	IGS(rps4,trnT-UGU);IGS(rps4,trnT-UGU)	LSC;LSC
67	87778	P	67	154001	-2	6.22e-27	IGS(rpl23,trnI-CAU);IGS(trnI-CAU-2,rpl23-2)	IRb;IRa	57	110743	P	57	130781	-2	4.7e-21	IGS(trnN-GUU,rpl32);IGS(ycf1,trnN-GUU-2)	IRb;IRa	54	88270	P	54	154294	-1	3.42e-21	IGS(trnI-CAU,ycf2);IGS(ycf2-2,trnI-CAU-2)	IRb;IRa	66	110931	P	66	131136	-1	2.47e-28	IGS(trnN-GUU,rpl32);IGS(ycf1,trnN-GUU-2)	IRb;IRa	43	83717	F	43	100300	-1	1.13e-14	rpl16-intron1;IGS(rps12,trnV-GAC)	LSC;IRb
67	153981	F	67	154001	-2	6.22e-27	IGS(trnI-CAU-2,rpl23-2);IGS(trnI-CAU-2,rpl23-2)	IRa;IRa	57	130727	F	57	130781	-2	4.7e-21	IGS(ycf1,trnN-GUU-2);IGS(ycf1,trnN-GUU-2)	IRa;IRa	54	154260	F	54	154294	-1	3.42e-21	IGS(ycf2-2,trnI-CAU-2);IGS(ycf2-2,trnI-CAU-2)	IRa;IRa	66	131088	F	66	131136	-1	2.47e-28	IGS(ycf1,trnN-GUU-2);IGS(ycf1,trnN-GUU-2)	IRa;IRa	43	83717	P	43	141249	-1	1.13e-14	rpl16-intron1;IGS(trnV-GAC-2,rps12-2)	LSC;IRa
44	76368	P	44	76368	0	2.2e-17	IGS(psbT,psbN);IGS(psbT,psbN)	LSC;LSC	48	110698	F	48	110752	-1	1.23e-17	IGS(trnN-GUU,rpl32);IGS(trnN-GUU,rpl32)	IRb;IRb	56	88304	F	56	88360	-2	1.83e-20	IGS(trnI-CAU,ycf2);IGS(trnI-CAU,ycf2)	IRb;IRb	63	129225	F	63	129246	-3	8.56e-23	ycf1;ycf1	SSC;SSC	46	83714	F	46	121735	-3	5.62e-13	rpl16-intron1;ndhA-intron1	LSC;SSC
42	6603	P	42	6603	0	3.52e-16	IGS(rps16,trnQ-UUG);IGS(rps16,trnQ-UUG)	LSC;LSC	48	110698	P	48	130727	-1	1.23e-17	IGS(trnN-GUU,rpl32);IGS(ycf1,trnN-GUU-2)	IRb;IRa	56	88304	P	56	154168	-2	1.83e-20	IGS(trnI-CAU,ycf2);IGS(ycf2-2,trnI-CAU-2)	IRb;IRa	54	93422	F	54	93440	-1	3.39e-21	ycf2;ycf2	IRb;IRb	39	45677	F	39	83720	-1	2.63e-12	ycf3-intron1;rpl16-intron1	LSC;LSC
50	40577	F	50	42806	-3	2.84e-15	psaB;psaA	LSC;LSC	48	110752	P	48	130781	-1	1.23e-17	IGS(trnN-GUU,rpl32);IGS(ycf1,trnN-GUU-2)	IRb;IRa	56	88360	P	56	154224	-2	1.83e-20	IGS(trnI-CAU,ycf2);IGS(ycf2-2,trnI-CAU-2)	IRb;IRa	54	93422	P	54	148591	-1	3.39e-21	ycf2;ycf2-2	IRb;IRa	42	8724	P	42	8724	-2	2.72e-12	IGS(trnS-GCU,trnG-UCC);IGS(trnS-GCU,trnG-UCC)	LSC;LSC
40	48436	P	40	48436	0	5.63e-15	IGS(trnT-UGU,trnL-UAA);IGS(trnT-UGU,trnL-UAA)	LSC;LSC	44	76078	P	44	76078	0	2.2e-17	IGS(psbT,psbN);IGS(psbT,psbN)	LSC;LSC	56	154168	F	56	154224	-2	1.83e-20	IGS(ycf2-2,trnI-CAU-2);IGS(ycf2-2,trnI-CAU-2)	IRa;IRa	54	93440	P	54	148609	-1	3.39e-21	ycf2;ycf2-2	IRb;IRa	42	128915	F	42	128936	-2	2.72e-12	ycf1;ycf1	SSC;SSC
43	83763	F	43	100403	-1	1.13e-14	rpl16-intron1;IGS(rps12,trnV-GAC)	LSC;IRb	42	6576	P	42	6576	0	3.51e-16	IGS(rps16,trnQ-UUG);IGS(rps16,trnQ-UUG)	LSC;LSC	44	76501	P	44	76501	0	2.21e-17	IGS(psbT,psbN);IGS(psbT,psbN)	LSC;LSC	54	148591	F	54	148609	-1	3.39e-21	ycf2-2;ycf2-2	IRa;IRa	43	92942	F	43	92966	-3	2.92e-11	ycf2;ycf2	IRb;IRb
43	83763	P	43	141380	-1	1.13e-14	rpl16-intron1;IGS(trnV-GAC-2,rps12-2)	LSC;IRa	50	40508	F	50	42737	-3	2.84e-15	psaB;psaA	LSC;LSC	52	88256	F	52	88319	-3	2.02e-16	IGS(trnI-CAU,ycf2);IGS(trnI-CAU,ycf2)	IRb;IRb	50	131104	F	50	131152	0	5.36e-21	IGS(ycf1,trnN-GUU-2);IGS(ycf1,trnN-GUU-2)	IRa;IRa	43	92942	P	43	148583	-3	2.92e-11	ycf2;ycf2-2	IRb;IRa
39	87786	F	39	87806	0	2.25e-14	IGS(rpl23,trnI-CAU);IGS(rpl23,trnI-CAU)	IRb;IRb	47	87613	F	47	87633	-2	3.34e-15	IGS(rpl23,trnI-CAU);IGS(rpl23,trnI-CAU)	IRb;IRb	52	88256	P	52	154213	-3	2.02e-16	IGS(trnI-CAU,ycf2);IGS(ycf2-2,trnI-CAU-2)	IRb;IRa	44	76684	P	44	76684	0	2.19e-17	IGS(psbT,psbN);IGS(psbT,psbN)	LSC;LSC	43	92966	P	43	148607	-3	2.92e-11	ycf2;ycf2-2	IRb;IRa
39	87786	P	39	153981	0	2.25e-14	IGS(rpl23,trnI-CAU);IGS(trnI-CAU-2,rpl23-2)	IRb;IRa	47	87613	P	47	153847	-2	3.34e-15	IGS(rpl23,trnI-CAU);IGS(trnI-CAU-2,rpl23-2)	IRb;IRa	52	88319	P	52	154276	-3	2.02e-16	IGS(trnI-CAU,ycf2);IGS(ycf2-2,trnI-CAU-2)	IRb;IRa	40	93436	F	40	93454	0	5.62e-15	ycf2;ycf2	IRb;IRb	43	148583	F	43	148607	-3	2.92e-11	ycf2-2;ycf2-2	IRa;IRa
39	87806	P	39	154001	0	2.25e-14	IGS(rpl23,trnI-CAU);IGS(trnI-CAU-2,rpl23-2)	IRb;IRa	47	87633	P	47	153867	-2	3.34e-15	IGS(rpl23,trnI-CAU);IGS(trnI-CAU-2,rpl23-2)	IRb;IRa	52	154213	F	52	154276	-3	2.02e-16	IGS(ycf2-2,trnI-CAU-2);IGS(ycf2-2,trnI-CAU-2)	IRa;IRa	40	93436	P	40	148591	0	5.62e-15	ycf2;ycf2-2	IRb;IRa	42	100301	F	42	121739	-3	1.09e-10	IGS(rps12,trnV-GAC);ndhA-intron1	IRb;SSC
47	87758	F	47	87798	-3	1.5e-13	IGS(rpl23,trnI-CAU);IGS(rpl23,trnI-CAU)	IRb;IRb	47	153847	F	47	153867	-2	3.34e-15	IGS(trnI-CAU-2,rpl23-2);IGS(trnI-CAU-2,rpl23-2)	IRa;IRa	42	13955	F	42	13976	0	3.54e-16	IGS(atpF,atpH);IGS(atpF,atpH)	LSC;LSC	40	93454	P	40	148609	0	5.62e-15	ycf2;ycf2-2	IRb;IRa	42	121739	P	42	141249	-3	1.09e-10	ndhA-intron1;IGS(trnV-GAC-2,rps12-2)	SSC;IRa
47	87758	P	47	153981	-3	1.5e-13	IGS(rpl23,trnI-CAU);IGS(trnI-CAU-2,rpl23-2)	IRb;IRa	43	83590	F	43	100186	-1	1.13e-14	rpl16-intron1;IGS(rps12,trnV-GAC)	LSC;IRb	41	88256	F	41	88375	0	1.42e-15	IGS(trnI-CAU,ycf2);IGS(trnI-CAU,ycf2)	IRb;IRb	43	84193	F	43	100422	-1	1.13e-14	rpl16-intron1;IGS(rps12,trnV-GAC)	LSC;IRb	39	40668	F	39	42897	-2	1.5e-10	psaB;psaA	LSC;LSC
47	87798	P	47	154021	-3	1.5e-13	IGS(rpl23,trnI-CAU);IGS(trnI-CAU-2,rpl23-2)	IRb;IRa	43	83590	P	43	141298	-1	1.13e-14	rpl16-intron1;IGS(trnV-GAC-2,rps12-2)	LSC;IRa	41	88256	P	41	154168	0	1.42e-15	IGS(trnI-CAU,ycf2);IGS(ycf2-2,trnI-CAU-2)	IRb;IRa	43	84193	P	43	141620	-1	1.13e-14	rpl16-intron1;IGS(trnV-GAC-2,rps12-2)	LSC;IRa	39	45677	F	39	100303	-2	1.5e-10	ycf3-intron1;IGS(rps12,trnV-GAC)	LSC;IRb
47	93027	F	47	93069	-3	1.5e-13	ycf2;ycf2	IRb;IRb	39	110707	F	39	110761	0	2.25e-14	IGS(trnN-GUU,rpl32);IGS(trnN-GUU,rpl32)	IRb;IRb	41	88375	P	41	154287	0	1.42e-15	IGS(trnI-CAU,ycf2);IGS(ycf2-2,trnI-CAU-2)	IRb;IRa	46	84190	F	46	122008	-3	5.62e-13	rpl16-intron1;ndhA-intron1	LSC;SSC	39	45677	P	39	141250	-2	1.5e-10	ycf3-intron1;IGS(trnV-GAC-2,rps12-2)	LSC;IRa
47	93027	P	47	148710	-3	1.5e-13	ycf2;ycf2-2	IRb;IRa	39	110707	P	39	130727	0	2.25e-14	IGS(trnN-GUU,rpl32);IGS(ycf1,trnN-GUU-2)	IRb;IRa	41	154168	F	41	154287	0	1.42e-15	IGS(ycf2-2,trnI-CAU-2);IGS(ycf2-2,trnI-CAU-2)	IRa;IRa	36	125566	P	36	125566	0	1.44e-12	IGS(rps15,ycf1);IGS(rps15,ycf1)	SSC;SSC	39	45677	F	39	121741	-3	5.54e-09	ycf3-intron1;ndhA-intron1	LSC;SSC
47	93069	P	47	148752	-3	1.5e-13	ycf2;ycf2-2	IRb;IRa	39	110761	P	39	130781	0	2.25e-14	IGS(trnN-GUU,rpl32);IGS(ycf1,trnN-GUU-2)	IRb;IRa	50	40617	F	50	42846	-3	2.86e-15	psaB;psaA	LSC;LSC	39	45702	F	39	84196	-1	2.63e-12	ycf3-intron1;rpl16-intron1	LSC;LSC	39	94904	P	39	94904	-3	5.54e-09	IGS(ycf2,trnL-CAA);IGS(ycf2,trnL-CAA)	IRb;IRb
47	148710	F	47	148752	-3	1.5e-13	ycf2-2;ycf2-2	IRa;IRa	46	83587	F	46	121741	-3	5.62e-13	rpl16-intron1;ndhA-intron1	LSC;SSC	47	87991	F	47	88011	-2	3.37e-15	IGS(rpl23,trnI-CAU);IGS(rpl23,trnI-CAU)	IRb;IRb	42	6679	P	42	6679	-2	2.72e-12	IGS(rps16,trnQ-UUG);IGS(rps16,trnQ-UUG)	LSC;LSC	39	94904	F	39	146649	-3	5.54e-09	IGS(ycf2,trnL-CAA);IGS(trnL-CAA-2,ycf2-2)	IRb;IRa
47	153981	F	47	154021	-3	1.5e-13	IGS(trnI-CAU-2,rpl23-2);IGS(trnI-CAU-2,rpl23-2)	IRa;IRa	39	45509	F	39	83593	-1	2.63e-12	ycf3-intron1;rpl16-intron1	LSC;LSC	47	87991	P	47	154526	-2	3.37e-15	IGS(rpl23,trnI-CAU);IGS(trnI-CAU-2,rpl23-2)	IRb;IRa	38	88390	F	38	88417	-1	1.02e-11	IGS(trnI-CAU,ycf2);IGS(trnI-CAU,ycf2)	IRb;IRb	39	146649	P	39	146649	-3	5.54e-09	IGS(trnL-CAA-2,ycf2-2);IGS(trnL-CAA-2,ycf2-2)	IRa;IRa
46	83760	F	46	121908	-3	5.63e-13	rpl16-intron1;ndhA-intron1	LSC;SSC	43	92828	F	43	92852	-3	2.93e-11	ycf2;ycf2	IRb;IRb	47	88011	P	47	154546	-2	3.37e-15	IGS(rpl23,trnI-CAU);IGS(trnI-CAU-2,rpl23-2)	IRb;IRa	38	88390	P	38	153630	-1	1.02e-11	IGS(trnI-CAU,ycf2);IGS(ycf2-2,trnI-CAU-2)	IRb;IRa	33	83727	F	33	121748	-1	9.11e-09	rpl16-intron1;ndhA-intron1	LSC;SSC
36	58815	F	36	58834	0	1.44e-12	IGS(rbcL,accD);IGS(rbcL,accD)	LSC;LSC	43	92828	P	43	148632	-3	2.93e-11	ycf2;ycf2-2	IRb;IRa	47	154526	F	47	154546	-2	3.37e-15	IGS(trnI-CAU-2,rpl23-2);IGS(trnI-CAU-2,rpl23-2)	IRa;IRa	38	88417	P	38	153657	-1	1.02e-11	IGS(trnI-CAU,ycf2);IGS(ycf2-2,trnI-CAU-2)	IRb;IRa	32	128925	F	32	128946	-1	3.53e-08	ycf1;ycf1	SSC;SSC
39	45591	F	39	83766	-1	2.64e-12	ycf3-intron1;rpl16-intron1	LSC;LSC	43	92852	P	43	148656	-3	2.93e-11	ycf2;ycf2-2	IRb;IRa	43	83974	F	43	100711	-1	1.14e-14	rpl16-intron1;IGS(rps12,trnV-GAC)	LSC;IRb	38	153630	F	38	153657	-1	1.02e-11	IGS(ycf2-2,trnI-CAU-2);IGS(ycf2-2,trnI-CAU-2)	IRa;IRa	34	60068	F	34	60086	-2	1.16e-07	accD;accD	LSC;LSC
42	93037	F	42	93079	-3	1.09e-10	ycf2;ycf2	IRb;IRb	43	148632	F	43	148656	-3	2.93e-11	ycf2-2;ycf2-2	IRa;IRa	43	83974	P	43	141830	-1	1.14e-14	rpl16-intron1;IGS(trnV-GAC-2,rps12-2)	LSC;IRa	42	100423	F	42	122012	-3	1.09e-10	IGS(rps12,trnV-GAC);ndhA-intron1	IRb;SSC	36	60069	F	36	60123	-3	2.77e-07	accD;accD	LSC;LSC
42	93037	P	42	148705	-3	1.09e-10	ycf2;ycf2-2	IRb;IRa	40	125264	P	40	125264	-2	3.94e-11	IGS(rps15,ycf1);IGS(rps15,ycf1)	SSC;SSC	43	154181	F	43	154237	-1	1.14e-14	IGS(ycf2-2,trnI-CAU-2);IGS(ycf2-2,trnI-CAU-2)	IRa;IRa	42	122012	P	42	141620	-3	1.09e-10	ndhA-intron1;IGS(trnV-GAC-2,rps12-2)	SSC;IRa	33	92952	F	33	92976	-2	4.37e-07	ycf2;ycf2	IRb;IRb
42	93079	P	42	148747	-3	1.09e-10	ycf2;ycf2-2	IRb;IRa	33	110743	F	33	110791	0	9.21e-11	IGS(trnN-GUU,rpl32);IGS(trnN-GUU,rpl32)	IRb;IRb	38	88217	F	38	88341	0	9.07e-14	IGS(trnI-CAU,ycf2);IGS(trnI-CAU,ycf2)	IRb;IRb	42	129225	F	42	129267	-3	1.09e-10	ycf1;ycf1	SSC;SSC	33	92952	P	33	148583	-2	4.37e-07	ycf2;ycf2-2	IRb;IRa
42	100404	F	42	121912	-3	1.09e-10	IGS(rps12,trnV-GAC);ndhA-intron1	IRb;SSC	33	110743	P	33	130703	0	9.21e-11	IGS(trnN-GUU,rpl32);IGS(ycf1,trnN-GUU-2)	IRb;IRa	38	88217	P	38	154205	0	9.07e-14	IGS(trnI-CAU,ycf2);IGS(ycf2-2,trnI-CAU-2)	IRb;IRa	39	40691	F	39	42920	-2	1.5e-10	psaB;psaA	LSC;LSC	33	92976	P	33	148607	-2	4.37e-07	ycf2;ycf2-2	IRb;IRa
42	121912	P	42	141380	-3	1.09e-10	ndhA-intron1;IGS(trnV-GAC-2,rps12-2)	SSC;IRa	33	110791	P	33	130751	0	9.21e-11	IGS(trnN-GUU,rpl32);IGS(ycf1,trnN-GUU-2)	IRb;IRa	38	88341	P	38	154329	0	9.07e-14	IGS(trnI-CAU,ycf2);IGS(ycf2-2,trnI-CAU-2)	IRb;IRa	39	45702	F	39	100425	-2	1.5e-10	ycf3-intron1;IGS(rps12,trnV-GAC)	LSC;IRb	33	100310	F	33	121748	-2	4.37e-07	IGS(rps12,trnV-GAC);ndhA-intron1	IRb;SSC
39	40588	F	39	42817	-2	1.5e-10	psaB;psaA	LSC;LSC	33	130703	F	33	130751	0	9.21e-11	IGS(ycf1,trnN-GUU-2);IGS(ycf1,trnN-GUU-2)	IRa;IRa	38	154205	F	38	154329	0	9.07e-14	IGS(ycf2-2,trnI-CAU-2);IGS(ycf2-2,trnI-CAU-2)	IRa;IRa	39	45702	P	39	141621	-2	1.5e-10	ycf3-intron1;IGS(trnV-GAC-2,rps12-2)	LSC;IRa	33	121748	P	33	141249	-2	4.37e-07	ndhA-intron1;IGS(trnV-GAC-2,rps12-2)	SSC;IRa
39	45591	F	39	100406	-2	1.5e-10	ycf3-intron1;IGS(rps12,trnV-GAC)	LSC;IRb	42	100187	F	42	121745	-3	1.09e-10	IGS(rps12,trnV-GAC);ndhA-intron1	IRb;SSC	46	83971	F	46	122319	-3	5.67e-13	rpl16-intron1;ndhA-intron1	LSC;SSC	36	93422	F	36	93458	-1	1.55e-10	ycf2;ycf2	IRb;IRb	30	92930	F	30	92945	-1	5.3e-07	ycf2;ycf2	IRb;IRb
39	45591	P	39	141381	-2	1.5e-10	ycf3-intron1;IGS(trnV-GAC-2,rps12-2)	LSC;IRa	42	121745	P	42	141298	-3	1.09e-10	ndhA-intron1;IGS(trnV-GAC-2,rps12-2)	SSC;IRa	43	154222	F	43	154285	-2	7.2e-13	IGS(ycf2-2,trnI-CAU-2);IGS(ycf2-2,trnI-CAU-2)	IRa;IRa	36	93422	P	36	148591	-1	1.55e-10	ycf2;ycf2-2	IRb;IRa	30	92930	P	30	148617	-1	5.3e-07	ycf2;ycf2-2	IRb;IRa
38	110906	F	38	110954	-2	5.7e-10	IGS(trnN-GUU,ndhF);IGS(trnN-GUU,ndhF)	IRb;IRb	39	40519	F	39	42748	-2	1.5e-10	psaB;psaA	LSC;LSC	39	45625	F	39	83977	-1	2.65e-12	ycf3-intron1;rpl16-intron1	LSC;LSC	36	93458	P	36	148627	-1	1.55e-10	ycf2;ycf2-2	IRb;IRa	30	92945	P	30	148632	-1	5.3e-07	ycf2;ycf2-2	IRb;IRa
38	110906	P	38	130834	-2	5.7e-10	IGS(trnN-GUU,ndhF);IGS(ycf1,trnN-GUU-2)	IRb;IRa	39	45509	F	39	100189	-2	1.5e-10	ycf3-intron1;IGS(rps12,trnV-GAC)	LSC;IRb	38	88236	F	38	88333	-1	1.03e-11	IGS(trnI-CAU,ycf2);IGS(trnI-CAU,ycf2)	IRb;IRb	36	148591	F	36	148627	-1	1.55e-10	ycf2-2;ycf2-2	IRa;IRa	30	148617	F	30	148632	-1	5.3e-07	ycf2-2;ycf2-2	IRa;IRa
38	110954	P	38	130882	-2	5.7e-10	IGS(trnN-GUU,ndhF);IGS(ycf1,trnN-GUU-2)	IRb;IRa	39	45509	P	39	141299	-2	1.5e-10	ycf3-intron1;IGS(trnV-GAC-2,rps12-2)	LSC;IRa	38	88236	P	38	154213	-1	1.03e-11	IGS(trnI-CAU,ycf2);IGS(ycf2-2,trnI-CAU-2)	IRb;IRa	39	45702	F	39	122014	-3	5.54e-09	ycf3-intron1;ndhA-intron1	LSC;SSC	35	8507	P	35	46823	-3	1.02e-06	trnS-GCU;trnS-GGA	LSC;LSC
38	130834	F	38	130882	-2	5.7e-10	IGS(ycf1,trnN-GUU-2);IGS(ycf1,trnN-GUU-2)	IRa;IRa	32	110672	F	32	110699	0	3.68e-10	IGS(trnN-GUU,rpl32);IGS(trnN-GUU,rpl32)	IRb;IRb	38	88333	P	38	154310	-1	1.03e-11	IGS(trnI-CAU,ycf2);IGS(ycf2-2,trnI-CAU-2)	IRb;IRa	36	73506	R	36	73517	-2	8.15e-09	clpP-intron1;clpP-intron1	LSC;LSC	35	77605	P	35	83721	-3	1.02e-06	petB-intron1;rpl16-intron1	LSC;LSC
39	45591	F	39	121914	-3	5.56e-09	ycf3-intron1;ndhA-intron1	LSC;SSC	32	110672	P	32	130796	0	3.68e-10	IGS(trnN-GUU,rpl32);IGS(ycf1,trnN-GUU-2)	IRb;IRa	38	154213	F	38	154310	-1	1.03e-11	IGS(ycf2-2,trnI-CAU-2);IGS(ycf2-2,trnI-CAU-2)	IRa;IRa	36	80342	P	36	80342	-2	8.15e-09	IGS(petD,rpoA);IGS(petD,rpoA)	LSC;LSC	33	60087	F	33	60123	-3	1.36e-05	accD;accD	LSC;LSC
39	95007	P	39	95007	-3	5.56e-09	IGS(ycf2,trnL-CAA);IGS(ycf2,trnL-CAA)	IRb;IRb	32	110699	P	32	130823	0	3.68e-10	IGS(trnN-GUU,rpl32);IGS(ycf1,trnN-GUU-2)	IRb;IRa	43	37417	F	43	37441	-3	2.95e-11	IGS(trnS-UGA,psbZ);IGS(trnS-UGA,psbZ)	LSC;LSC	33	84203	F	33	122021	-1	9.11e-09	rpl16-intron1;ndhA-intron1	LSC;SSC	30	45689	F	30	83732	-2	2.3e-05	ycf3-intron1;rpl16-intron1	LSC;LSC
39	95007	F	39	146780	-3	5.56e-09	IGS(ycf2,trnL-CAA);IGS(trnL-CAA-2,ycf2-2)	IRb;IRa	32	130796	F	32	130823	0	3.68e-10	IGS(ycf1,trnN-GUU-2);IGS(ycf1,trnN-GUU-2)	IRa;IRa	43	93330	F	43	93354	-3	2.95e-11	ycf2;ycf2	IRb;IRb	38	73441	F	38	73501	-3	2.05e-08	clpP-intron1;clpP-intron1	LSC;LSC	30	87747	F	30	87767	-2	2.3e-05	IGS(rpl23,trnI-CAU);IGS(rpl23,trnI-CAU)	IRb;IRb
39	146780	P	39	146780	-3	5.56e-09	IGS(trnL-CAA-2,ycf2-2);IGS(trnL-CAA-2,ycf2-2)	IRa;IRa	38	110684	F	38	110786	-2	5.69e-10	IGS(trnN-GUU,rpl32);IGS(trnN-GUU,rpl32)	IRb;IRb	43	93330	P	43	149187	-3	2.95e-11	ycf2;ycf2-2	IRb;IRa	34	60275	F	34	60293	-2	1.16e-07	accD;accD	LSC;LSC	30	87747	P	30	153795	-2	2.3e-05	IGS(rpl23,trnI-CAU);IGS(trnI-CAU-2,rpl23-2)	IRb;IRa
33	83773	F	33	121921	-1	9.13e-09	rpl16-intron1;ndhA-intron1	LSC;SSC	38	110684	P	38	130703	-2	5.69e-10	IGS(trnN-GUU,rpl32);IGS(ycf1,trnN-GUU-2)	IRb;IRa	43	93354	P	43	149211	-3	2.95e-11	ycf2;ycf2-2	IRb;IRa	36	60276	F	36	60330	-3	2.77e-07	accD;accD	LSC;LSC	30	87767	P	30	153815	-2	2.3e-05	IGS(rpl23,trnI-CAU);IGS(trnI-CAU-2,rpl23-2)	IRb;IRa
33	88043	F	33	88072	-1	9.13e-09	IGS(trnI-CAU,ycf2);IGS(trnI-CAU,ycf2)	IRb;IRb	38	110786	P	38	130805	-2	5.69e-10	IGS(trnN-GUU,rpl32);IGS(ycf1,trnN-GUU-2)	IRb;IRa	43	149187	F	43	149211	-3	2.95e-11	ycf2-2;ycf2-2	IRa;IRa	33	73449	R	33	73449	-2	4.37e-07	clpP-intron1;clpP-intron1	LSC;LSC	30	92930	F	30	92969	-2	2.3e-05	ycf2;ycf2	IRb;IRb
33	88043	P	33	153721	-1	9.13e-09	IGS(trnI-CAU,ycf2);IGS(ycf2-2,trnI-CAU-2)	IRb;IRa	38	118505	P	38	118505	-2	5.69e-10	IGS(ndhD,psaC);IGS(ndhD,psaC)	SSC;SSC	40	125841	P	40	125841	-2	3.98e-11	IGS(rps15,ycf1);IGS(rps15,ycf1)	SSC;SSC	33	100432	F	33	122021	-2	4.37e-07	IGS(rps12,trnV-GAC);ndhA-intron1	IRb;SSC	30	92930	P	30	148593	-2	2.3e-05	ycf2;ycf2-2	IRb;IRa
33	88072	P	33	153750	-1	9.13e-09	IGS(trnI-CAU,ycf2);IGS(ycf2-2,trnI-CAU-2)	IRb;IRa	38	130703	F	38	130805	-2	5.69e-10	IGS(ycf1,trnN-GUU-2);IGS(ycf1,trnN-GUU-2)	IRa;IRa	42	100712	F	42	122323	-3	1.1e-10	IGS(rps12,trnV-GAC);ndhA-intron1	IRb;SSC	33	122021	P	33	141620	-2	4.37e-07	ndhA-intron1;IGS(trnV-GAC-2,rps12-2)	SSC;IRa	30	92969	P	30	148632	-2	2.3e-05	ycf2;ycf2-2	IRb;IRa
33	153721	F	33	153750	-1	9.13e-09	IGS(ycf2-2,trnI-CAU-2);IGS(ycf2-2,trnI-CAU-2)	IRa;IRa	39	45509	F	39	121747	-3	5.55e-09	ycf3-intron1;ndhA-intron1	LSC;SSC	42	122323	P	42	141830	-3	1.1e-10	ndhA-intron1;IGS(trnV-GAC-2,rps12-2)	SSC;IRa	30	61861	F	30	61890	-1	5.3e-07	IGS(psaI,ycf4);IGS(psaI,ycf4)	LSC;LSC	30	148593	F	30	148632	-2	2.3e-05	ycf2-2;ycf2-2	IRa;IRa
36	73637	F	36	73688	-3	2.78e-07	clpP-intron1;clpP-intron1	LSC;LSC	39	94790	P	39	94790	-3	5.55e-09	IGS(ycf2,trnL-CAA);IGS(ycf2,trnL-CAA)	IRb;IRb	39	40628	F	39	42857	-2	1.51e-10	psaB;psaA	LSC;LSC	30	93394	F	30	93409	-1	5.3e-07	ycf2;ycf2	IRb;IRb	30	153796	F	30	153816	-2	2.3e-05	IGS(trnI-CAU-2,rpl23-2);IGS(trnI-CAU-2,rpl23-2)	IRa;IRa
36	93042	F	36	93051	-3	2.78e-07	ycf2;ycf2	IRb;IRb	39	94790	F	39	146698	-3	5.55e-09	IGS(ycf2,trnL-CAA);IGS(trnL-CAA-2,ycf2-2)	IRb;IRa	39	45625	F	39	100714	-2	1.51e-10	ycf3-intron1;IGS(rps12,trnV-GAC)	LSC;IRb	30	93394	P	30	148646	-1	5.3e-07	ycf2;ycf2-2	IRb;IRa	32	8503	F	32	37280	-3	4.93e-05	trnS-GCU(partical:87.50%);trnS-UGA(partical:87.50%)	LSC;LSC
36	93042	P	36	148739	-3	2.78e-07	ycf2;ycf2-2	IRb;IRa	39	110636	F	39	110658	-3	5.55e-09	IGS(trnN-GUU,rpl32);IGS(trnN-GUU,rpl32)	IRb;IRb	39	45625	P	39	141831	-2	1.51e-10	ycf3-intron1;IGS(trnV-GAC-2,rps12-2)	LSC;IRa	30	93409	P	30	148661	-1	5.3e-07	ycf2;ycf2-2	IRb;IRa	32	40657	F	32	42886	-3	4.93e-05	psaB;psaA	LSC;LSC
36	93051	P	36	148748	-3	2.78e-07	ycf2;ycf2-2	IRb;IRa	39	110636	P	39	130830	-3	5.55e-09	IGS(trnN-GUU,rpl32);IGS(ycf1,trnN-GUU-2)	IRb;IRa	36	88324	F	36	88380	-1	1.57e-10	IGS(trnI-CAU,ycf2);IGS(trnI-CAU,ycf2)	IRb;IRb	30	148646	F	30	148661	-1	5.3e-07	ycf2-2;ycf2-2	IRa;IRa	32	60080	F	32	60098	-3	4.93e-05	accD;accD	LSC;LSC
36	148739	F	36	148748	-3	2.78e-07	ycf2-2;ycf2-2	IRa;IRa	39	110658	P	39	130852	-3	5.55e-09	IGS(trnN-GUU,rpl32);IGS(ycf1,trnN-GUU-2)	IRb;IRa	36	88324	P	36	154168	-1	1.57e-10	IGS(trnI-CAU,ycf2);IGS(ycf2-2,trnI-CAU-2)	IRb;IRa	35	8461	P	35	46850	-3	1.02e-06	trnS-GCU;trnS-GGA	LSC;LSC	32	90558	F	32	90579	-3	4.93e-05	ycf2;ycf2	IRb;IRb
33	100413	F	33	121921	-2	4.38e-07	IGS(rps12,trnV-GAC);ndhA-intron1	IRb;SSC	39	130830	F	39	130852	-3	5.55e-09	IGS(ycf1,trnN-GUU-2);IGS(ycf1,trnN-GUU-2)	IRa;IRa	36	88380	P	36	154224	-1	1.57e-10	IGS(trnI-CAU,ycf2);IGS(ycf2-2,trnI-CAU-2)	IRb;IRa	35	78077	P	35	84197	-3	1.02e-06	petB-intron1;rpl16-intron1	LSC;LSC	32	90558	P	32	150981	-3	4.93e-05	ycf2;ycf2-2	IRb;IRa
33	121921	P	33	141380	-2	4.38e-07	ndhA-intron1;IGS(trnV-GAC-2,rps12-2)	SSC;IRa	39	146698	P	39	146698	-3	5.55e-09	IGS(trnL-CAA-2,ycf2-2);IGS(trnL-CAA-2,ycf2-2)	IRa;IRa	38	88290	F	38	88375	-2	5.74e-10	IGS(trnI-CAU,ycf2);IGS(trnI-CAU,ycf2)	IRb;IRb	32	8657	P	32	8657	-2	1.64e-06	IGS(trnS-GCU,trnG-UCC);IGS(trnS-GCU,trnG-UCC)	LSC;LSC	32	90579	P	32	151002	-3	4.93e-05	ycf2;ycf2-2	IRb;IRa
30	61613	F	30	61642	-1	5.31e-07	IGS(psaI,ycf4);IGS(psaI,ycf4)	LSC;LSC	36	79745	P	36	79745	-2	8.16e-09	IGS(petD,rpoA);IGS(petD,rpoA)	LSC;LSC	38	88290	P	38	154171	-2	5.74e-10	IGS(trnI-CAU,ycf2);IGS(ycf2-2,trnI-CAU-2)	IRb;IRa	32	73529	R	32	73529	-2	1.64e-06	clpP-intron1;clpP-intron1	LSC;LSC	32	150981	F	32	151002	-3	4.93e-05	ycf2-2;ycf2-2	IRa;IRa
30	93015	F	30	93030	-1	5.31e-07	ycf2;ycf2	IRb;IRb	33	83600	F	33	121754	-1	9.11e-09	rpl16-intron1;ndhA-intron1	LSC;SSC	38	88375	P	38	154256	-2	5.74e-10	IGS(trnI-CAU,ycf2);IGS(ycf2-2,trnI-CAU-2)	IRb;IRa	31	4443	P	31	29920	-2	6.16e-06	IGS(trnK-UUU,rps16);IGS(petN,psbM)	LSC;LSC	31	10656	F	31	48590	-3	0.000179	IGS(trnR-UCU,atpA);IGS(trnT-UGU,trnL-UAA)	LSC;LSC
30	93015	P	30	148766	-1	5.31e-07	ycf2;ycf2-2	IRb;IRa	32	110672	F	32	110753	-1	3.54e-08	IGS(trnN-GUU,rpl32);IGS(trnN-GUU,rpl32)	IRb;IRb	38	119072	P	38	119072	-2	5.74e-10	IGS(ndhD,psaC);IGS(ndhD,psaC)	SSC;SSC	33	60294	F	33	60330	-3	1.36e-05	accD;accD	LSC;LSC	30	4860	F	30	31323	-3	0.000645	IGS(trnK-UUU,rps16);IGS(psbM,trnD-GUC)	LSC;LSC
30	93030	P	30	148781	-1	5.31e-07	ycf2;ycf2-2	IRb;IRa	32	110672	P	32	130742	-1	3.54e-08	IGS(trnN-GUU,rpl32);IGS(ycf1,trnN-GUU-2)	IRb;IRa	38	154171	F	38	154256	-2	5.74e-10	IGS(ycf2-2,trnI-CAU-2);IGS(ycf2-2,trnI-CAU-2)	IRa;IRa	33	120745	P	33	120745	-3	1.36e-05	IGS(ndhG,ndhI);IGS(ndhG,ndhI)	SSC;SSC	30	45689	F	30	100315	-3	0.000645	ycf3-intron1;IGS(rps12,trnV-GAC)	LSC;IRb
30	148766	F	30	148781	-1	5.31e-07	ycf2-2;ycf2-2	IRa;IRa	32	110753	P	32	130823	-1	3.54e-08	IGS(trnN-GUU,rpl32);IGS(ycf1,trnN-GUU-2)	IRb;IRa	39	45625	F	39	122325	-3	5.6e-09	ycf3-intron1;ndhA-intron1	LSC;SSC	30	8722	R	30	8722	-2	2.31e-05	IGS(trnS-GCU,trnG-UCC);IGS(trnS-GCU,trnG-UCC)	LSC;LSC	30	45689	P	30	141247	-3	0.000645	ycf3-intron1;IGS(trnV-GAC-2,rps12-2)	LSC;IRa
35	8426	P	35	46743	-3	1.02e-06	trnS-GCU;trnS-GGA	LSC;LSC	32	130742	F	32	130823	-1	3.54e-08	IGS(ycf1,trnN-GUU-2);IGS(ycf1,trnN-GUU-2)	IRa;IRa	39	95292	P	39	95292	-3	5.6e-09	IGS(ycf2,trnL-CAA);IGS(ycf2,trnL-CAA)	IRb;IRb	30	45714	F	30	84208	-2	2.31e-05	ycf3-intron1;rpl16-intron1	LSC;LSC	30	60105	F	30	60123	-3	0.000645	accD;accD	LSC;LSC
35	77767	P	35	83767	-3	1.02e-06	petB-intron1;rpl16-intron1	LSC;LSC	36	61055	F	36	72871	-3	2.77e-07	IGS(accD,psaI);clpP-intron1	LSC;LSC	39	95292	F	39	147253	-3	5.6e-09	IGS(ycf2,trnL-CAA);IGS(trnL-CAA-2,ycf2-2)	IRb;IRa	30	88184	F	30	88204	-2	2.31e-05	IGS(rpl23,trnI-CAU);IGS(rpl23,trnI-CAU)	IRb;IRb	30	148597	F	30	148621	-3	0.000645	ycf2-2;ycf2-2	IRa;IRa
35	80036	P	35	80036	-3	1.02e-06	IGS(petD,rpoA);IGS(petD,rpoA)	LSC;LSC	33	29764	R	33	29764	-2	4.38e-07	IGS(petN,psbM);IGS(petN,psbM)	LSC;LSC	39	147253	P	39	147253	-3	5.6e-09	IGS(trnL-CAA-2,ycf2-2);IGS(trnL-CAA-2,ycf2-2)	IRa;IRa	30	88184	P	30	153851	-2	2.31e-05	IGS(rpl23,trnI-CAU);IGS(trnI-CAU-2,rpl23-2)	IRb;IRa
32	110894	F	32	110921	-2	1.65e-06	IGS(trnN-GUU,ndhF);IGS(trnN-GUU,ndhF)	IRb;IRb	33	92838	F	33	92862	-2	4.38e-07	ycf2;ycf2	IRb;IRb	36	80151	P	36	80151	-2	8.23e-09	IGS(petD,rpoA);IGS(petD,rpoA)	LSC;LSC	30	88204	P	30	153871	-2	2.31e-05	IGS(rpl23,trnI-CAU);IGS(trnI-CAU-2,rpl23-2)	IRb;IRa
32	110894	P	32	130873	-2	1.65e-06	IGS(trnN-GUU,ndhF);IGS(ycf1,trnN-GUU-2)	IRb;IRa	33	92838	P	33	148632	-2	4.38e-07	ycf2;ycf2-2	IRb;IRa	33	83984	F	33	122332	-1	9.2e-09	rpl16-intron1;ndhA-intron1	LSC;SSC	30	120719	R	30	120719	-2	2.31e-05	IGS(ndhG,ndhI);IGS(ndhG,ndhI)	SSC;SSC
32	110921	P	32	130900	-2	1.65e-06	IGS(trnN-GUU,ndhF);IGS(ycf1,trnN-GUU-2)	IRb;IRa	33	92862	P	33	148656	-2	4.38e-07	ycf2;ycf2-2	IRb;IRa	32	111191	F	32	111218	-1	3.57e-08	IGS(trnN-GUU,rpl32);IGS(trnN-GUU,rpl32)	IRb;IRb	30	153852	F	30	153872	-2	2.31e-05	IGS(trnI-CAU-2,rpl23-2);IGS(trnI-CAU-2,rpl23-2)	IRa;IRa
32	130873	F	32	130900	-2	1.65e-06	IGS(ycf1,trnN-GUU-2);IGS(ycf1,trnN-GUU-2)	IRa;IRa	33	100196	F	33	121754	-2	4.38e-07	IGS(rps12,trnV-GAC);ndhA-intron1	IRb;SSC	32	111191	P	32	131334	-1	3.57e-08	IGS(trnN-GUU,rpl32);IGS(ycf1,trnN-GUU-2)	IRb;IRa	32	8457	F	32	37303	-3	4.93e-05	trnS-GCU(partical:87.50%);trnS-UGA(partical:87.50%)	LSC;LSC
31	73147	F	31	73162	-2	6.18e-06	clpP-intron1;clpP-intron1	LSC;LSC	33	121754	P	33	141298	-2	4.38e-07	ndhA-intron1;IGS(trnV-GAC-2,rps12-2)	SSC;IRa	32	111218	P	32	131361	-1	3.57e-08	IGS(trnN-GUU,rpl32);IGS(ycf1,trnN-GUU-2)	IRb;IRa	32	40680	F	32	42909	-3	4.93e-05	psaB;psaA	LSC;LSC
33	60067	F	33	60085	-3	1.36e-05	accD;accD	LSC;LSC	30	83651	F	30	83675	-1	5.3e-07	rpl16-intron1;rpl16-intron1	LSC;LSC	32	131334	F	32	131361	-1	3.57e-08	IGS(ycf1,trnN-GUU-2);IGS(ycf1,trnN-GUU-2)	IRa;IRa	32	48597	F	32	56910	-3	4.93e-05	IGS(trnT-UGU,trnL-UAA);IGS(atpB,rbcL)	LSC;LSC
33	120674	P	33	120674	-3	1.36e-05	IGS(ndhG,ndhI);IGS(ndhG,ndhI)	SSC;SSC	30	92816	F	30	92831	-1	5.3e-07	ycf2;ycf2	IRb;IRb	33	29785	R	33	29785	-2	4.41e-07	IGS(petN,psbM);IGS(petN,psbM)	LSC;LSC	32	58611	F	32	58626	-3	4.93e-05	rbcL(partical:25.00%);IGS(rbcL,accD)	LSC;LSC
30	45603	F	30	83778	-2	2.31e-05	ycf3-intron1;rpl16-intron1	LSC;LSC	30	92816	P	30	148666	-1	5.3e-07	ycf2;ycf2-2	IRb;IRa	33	93340	F	33	93364	-2	4.41e-07	ycf2;ycf2	IRb;IRb	32	60287	F	32	60305	-3	4.93e-05	accD;accD	LSC;LSC
30	88004	F	30	88031	-2	2.31e-05	IGS(trnI-CAU,ycf2);IGS(trnI-CAU,ycf2)	IRb;IRb	30	92831	P	30	148681	-1	5.3e-07	ycf2;ycf2-2	IRb;IRa	33	93340	P	33	149187	-2	4.41e-07	ycf2;ycf2-2	IRb;IRa	32	91022	F	32	91043	-3	4.93e-05	ycf2;ycf2	IRb;IRb
30	88004	P	30	153765	-2	2.31e-05	IGS(trnI-CAU,ycf2);IGS(ycf2-2,trnI-CAU-2)	IRb;IRa	30	148666	F	30	148681	-1	5.3e-07	ycf2-2;ycf2-2	IRa;IRa	33	93364	P	33	149211	-2	4.41e-07	ycf2;ycf2-2	IRb;IRa	32	91022	P	32	151010	-3	4.93e-05	ycf2;ycf2-2	IRb;IRa
30	88031	P	30	153792	-2	2.31e-05	IGS(trnI-CAU,ycf2);IGS(ycf2-2,trnI-CAU-2)	IRb;IRa	35	8376	P	35	46661	-3	1.02e-06	trnS-GCU;trnS-GGA	LSC;LSC	33	100721	F	33	122332	-2	4.41e-07	IGS(rps12,trnV-GAC);ndhA-intron1	IRb;SSC	32	91043	P	32	151031	-3	4.93e-05	ycf2;ycf2-2	IRb;IRa
30	93015	F	30	93072	-2	2.31e-05	ycf2;ycf2	IRb;IRb	35	77475	P	35	83594	-3	1.02e-06	petB-intron1;rpl16-intron1	LSC;LSC	33	111208	F	33	111262	-2	4.41e-07	IGS(trnN-GUU,rpl32);IGS(trnN-GUU,rpl32)	IRb;IRb	32	151010	F	32	151031	-3	4.93e-05	ycf2-2;ycf2-2	IRa;IRa
30	93015	P	30	148724	-2	2.31e-05	ycf2;ycf2-2	IRb;IRa	32	37976	P	32	37976	-2	1.64e-06	IGS(psbZ,trnG-GCC);IGS(psbZ,trnG-GCC)	LSC;LSC	33	111208	P	33	131289	-2	4.41e-07	IGS(trnN-GUU,rpl32);IGS(ycf1,trnN-GUU-2)	IRb;IRa	31	8647	P	31	34099	-3	0.000179	IGS(trnS-GCU,trnG-UCC);IGS(trnT-GGU,psbD)	LSC;LSC
30	93043	F	30	93061	-2	2.31e-05	ycf2;ycf2	IRb;IRb	31	110630	F	31	110701	-2	6.16e-06	IGS(trnN-GUU,rpl32);IGS(trnN-GUU,rpl32)	IRb;IRb	33	111262	P	33	131343	-2	4.41e-07	IGS(trnN-GUU,rpl32);IGS(ycf1,trnN-GUU-2)	IRb;IRa	31	10055	F	31	38475	-3	0.000179	trnG-UCC-exon2;trnG-GCC	LSC;LSC
30	93043	P	30	148735	-2	2.31e-05	ycf2;ycf2-2	IRb;IRa	31	110630	P	31	130795	-2	6.16e-06	IGS(trnN-GUU,rpl32);IGS(ycf1,trnN-GUU-2)	IRb;IRa	33	122332	P	33	141830	-2	4.41e-07	ndhA-intron1;IGS(trnV-GAC-2,rps12-2)	SSC;IRa	31	47215	P	31	47215	-3	0.000179	IGS(trnS-GGA,rps4);IGS(trnS-GGA,rps4)	LSC;LSC
30	93061	P	30	148753	-2	2.31e-05	ycf2;ycf2-2	IRb;IRa	31	110701	P	31	130866	-2	6.16e-06	IGS(trnN-GUU,rpl32);IGS(ycf1,trnN-GUU-2)	IRb;IRa	33	131289	F	33	131343	-2	4.41e-07	IGS(ycf1,trnN-GUU-2);IGS(ycf1,trnN-GUU-2)	IRa;IRa	31	61230	F	31	110035	-3	0.000179	IGS(accD,psaI);IGS(trnR-ACG,trnN-GUU)	LSC;IRb
30	93072	P	30	148781	-2	2.31e-05	ycf2;ycf2-2	IRb;IRa	31	130795	F	31	130866	-2	6.16e-06	IGS(ycf1,trnN-GUU-2);IGS(ycf1,trnN-GUU-2)	IRa;IRa	30	84035	F	30	84059	-1	5.35e-07	rpl16-intron1;rpl16-intron1	LSC;LSC	31	61230	P	31	132019	-3	0.000179	IGS(accD,psaI);IGS(trnN-GUU-2,trnR-ACG-2)	LSC;IRa
30	148724	F	30	148781	-2	2.31e-05	ycf2-2;ycf2-2	IRa;IRa	33	59903	F	33	59921	-3	1.36e-05	accD;accD	LSC;LSC	30	88217	F	30	88244	-1	5.35e-07	IGS(trnI-CAU,ycf2);IGS(trnI-CAU,ycf2)	IRb;IRb	31	73434	R	31	73452	-3	0.000179	clpP-intron1;clpP-intron1	LSC;LSC
30	148735	F	30	148753	-2	2.31e-05	ycf2-2;ycf2-2	IRa;IRa	30	45521	F	30	83605	-2	2.31e-05	ycf3-intron1;rpl16-intron1	LSC;LSC	30	88217	P	30	154310	-1	5.35e-07	IGS(trnI-CAU,ycf2);IGS(ycf2-2,trnI-CAU-2)	IRb;IRa	31	88409	F	31	88465	-3	0.000179	IGS(trnI-CAU,ycf2);IGS(trnI-CAU,ycf2)	IRb;IRb
30	153765	F	30	153792	-2	2.31e-05	IGS(ycf2-2,trnI-CAU-2);IGS(ycf2-2,trnI-CAU-2)	IRa;IRa	30	58614	F	30	58668	-2	2.31e-05	IGS(rbcL,accD);IGS(rbcL,accD)	LSC;LSC	30	88244	P	30	154337	-1	5.35e-07	IGS(trnI-CAU,ycf2);IGS(ycf2-2,trnI-CAU-2)	IRb;IRa	31	88409	P	31	153589	-3	0.000179	IGS(trnI-CAU,ycf2);IGS(ycf2-2,trnI-CAU-2)	IRb;IRa
32	8422	F	32	37221	-3	4.94e-05	trnS-GCU(partical:87.50%);trnS-UGA(partical:87.50%)	LSC;LSC	30	61457	F	30	61486	-2	2.31e-05	IGS(psaI,ycf4);IGS(psaI,ycf4)	LSC;LSC	30	93318	F	30	93333	-1	5.35e-07	ycf2;ycf2	IRb;IRb	31	88465	P	31	153645	-3	0.000179	IGS(trnI-CAU,ycf2);IGS(ycf2-2,trnI-CAU-2)	IRb;IRa
32	60068	F	32	60122	-3	4.94e-05	accD;accD	LSC;LSC	30	92816	F	30	92855	-2	2.31e-05	ycf2;ycf2	IRb;IRb	30	93318	P	30	149221	-1	5.35e-07	ycf2;ycf2-2	IRb;IRa	31	110032	F	31	110033	-3	0.000179	IGS(trnR-ACG,trnN-GUU);IGS(trnR-ACG,trnN-GUU)	IRb;IRb
32	90643	F	32	90664	-3	4.94e-05	ycf2;ycf2	IRb;IRb	30	92816	P	30	148642	-2	2.31e-05	ycf2;ycf2-2	IRb;IRa	30	93333	P	30	149236	-1	5.35e-07	ycf2;ycf2-2	IRb;IRa	31	110032	P	31	132021	-3	0.000179	IGS(trnR-ACG,trnN-GUU);IGS(trnN-GUU-2,trnR-ACG-2)	IRb;IRa
32	90643	P	32	151130	-3	4.94e-05	ycf2;ycf2-2	IRb;IRa	30	92855	P	30	148681	-2	2.31e-05	ycf2;ycf2-2	IRb;IRa	30	149221	F	30	149236	-1	5.35e-07	ycf2-2;ycf2-2	IRa;IRa	31	110033	P	31	132022	-3	0.000179	IGS(trnR-ACG,trnN-GUU);IGS(trnN-GUU-2,trnR-ACG-2)	IRb;IRa
32	90664	P	32	151151	-3	4.94e-05	ycf2;ycf2-2	IRb;IRa	30	110633	F	30	110677	-2	2.31e-05	IGS(trnN-GUU,rpl32);IGS(trnN-GUU,rpl32)	IRb;IRb	30	154285	F	30	154319	-1	5.35e-07	IGS(ycf2-2,trnI-CAU-2);IGS(ycf2-2,trnI-CAU-2)	IRa;IRa	31	132021	F	31	132022	-3	0.000179	IGS(trnN-GUU-2,trnR-ACG-2);IGS(trnN-GUU-2,trnR-ACG-2)	IRa;IRa
32	151130	F	32	151151	-3	4.94e-05	ycf2-2;ycf2-2	IRa;IRa	30	110633	P	30	130820	-2	2.31e-05	IGS(trnN-GUU,rpl32);IGS(ycf1,trnN-GUU-2)	IRb;IRa	30	154310	F	30	154337	-1	5.35e-07	IGS(ycf2-2,trnI-CAU-2);IGS(ycf2-2,trnI-CAU-2)	IRa;IRa	31	153589	F	31	153645	-3	0.000179	IGS(ycf2-2,trnI-CAU-2);IGS(ycf2-2,trnI-CAU-2)	IRa;IRa
31	110852	F	31	110923	-3	0.000179	IGS(trnN-GUU,ndhF);IGS(trnN-GUU,ndhF)	IRb;IRb	30	110677	P	30	130864	-2	2.31e-05	IGS(trnN-GUU,rpl32);IGS(ycf1,trnN-GUU-2)	IRb;IRa	35	8367	P	35	46781	-3	1.03e-06	trnS-GCU;trnS-GGA	LSC;LSC	30	34094	F	30	34116	-3	0.000646	IGS(trnT-GGU,psbD);IGS(trnT-GGU,psbD)	LSC;LSC
31	110852	P	31	130872	-3	0.000179	IGS(trnN-GUU,ndhF);IGS(ycf1,trnN-GUU-2)	IRb;IRa	30	130823	F	30	130867	-2	2.31e-05	IGS(ycf1,trnN-GUU-2);IGS(ycf1,trnN-GUU-2)	IRa;IRa	32	38085	P	32	38085	-2	1.66e-06	IGS(psbZ,trnG-GCC);IGS(psbZ,trnG-GCC)	LSC;LSC	30	34099	C	30	61451	-3	0.000646	IGS(trnT-GGU,psbD);IGS(accD,psaI)	LSC;LSC
31	110923	P	31	130943	-3	0.000179	IGS(trnN-GUU,ndhF);IGS(ycf1,trnN-GUU-2)	IRb;IRa	30	148642	F	30	148681	-2	2.31e-05	ycf2-2;ycf2-2	IRa;IRa	34	88290	F	34	88319	-3	3.75e-06	IGS(trnI-CAU,ycf2);IGS(trnI-CAU,ycf2)	IRb;IRb	30	45714	F	30	100437	-3	0.000646	ycf3-intron1;IGS(rps12,trnV-GAC)	LSC;IRb
31	130872	F	31	130943	-3	0.000179	IGS(ycf1,trnN-GUU-2);IGS(ycf1,trnN-GUU-2)	IRa;IRa	32	8372	F	32	37143	-3	4.93e-05	trnS-GCU(partical:87.50%);trnS-UGA(partical:87.50%)	LSC;LSC	34	88290	P	34	154231	-3	3.75e-06	IGS(trnI-CAU,ycf2);IGS(ycf2-2,trnI-CAU-2)	IRb;IRa	30	45714	P	30	141618	-3	0.000646	ycf3-intron1;IGS(trnV-GAC-2,rps12-2)	LSC;IRa
30	8988	F	30	38172	-3	0.000647	IGS(trnS-GCU,trnG-UCC);IGS(psbZ,trnG-GCC)	LSC;LSC	32	90444	F	32	90465	-3	4.93e-05	ycf2;ycf2	IRb;IRb	34	88319	P	34	154260	-3	3.75e-06	IGS(trnI-CAU,ycf2);IGS(ycf2-2,trnI-CAU-2)	IRb;IRa	30	60312	F	30	60330	-3	0.000646	accD;accD	LSC;LSC
30	45603	F	30	100418	-3	0.000647	ycf3-intron1;IGS(rps12,trnV-GAC)	LSC;IRb	32	90444	P	32	151030	-3	4.93e-05	ycf2;ycf2-2	IRb;IRa	34	154231	F	34	154260	-3	3.75e-06	IGS(ycf2-2,trnI-CAU-2);IGS(ycf2-2,trnI-CAU-2)	IRa;IRa	30	73435	F	30	73449	-3	0.000646	clpP-intron1;clpP-intron1	LSC;LSC
30	45603	P	30	141378	-3	0.000647	ycf3-intron1;IGS(trnV-GAC-2,rps12-2)	LSC;IRa	32	90465	P	32	151051	-3	4.93e-05	ycf2;ycf2-2	IRb;IRa	31	37423	R	31	37423	-2	6.22e-06	IGS(trnS-UGA,psbZ);IGS(trnS-UGA,psbZ)	LSC;LSC	30	74683	F	30	74709	-3	0.000646	IGS(clpP,psbB);IGS(clpP,psbB)	LSC;LSC
30	58786	F	30	58859	-3	0.000647	IGS(rbcL,accD);IGS(rbcL,accD)	LSC;LSC	32	151030	F	32	151051	-3	4.93e-05	ycf2-2;ycf2-2	IRa;IRa	31	88236	F	31	88389	-2	6.22e-06	IGS(trnI-CAU,ycf2);IGS(trnI-CAU,ycf2)	IRb;IRb	30	120785	P	30	125554	-3	0.000646	IGS(ndhG,ndhI);IGS(rps15,ycf1)	SSC;SSC
30	60104	F	30	60122	-3	0.000647	accD;accD	LSC;LSC	31	110630	F	31	110755	-3	0.000179	IGS(trnN-GUU,rpl32);IGS(trnN-GUU,rpl32)	IRb;IRb	31	88236	P	31	154164	-2	6.22e-06	IGS(trnI-CAU,ycf2);IGS(ycf2-2,trnI-CAU-2)	IRb;IRa
30	87758	F	30	87818	-3	0.000647	IGS(rpl23,trnI-CAU);IGS(rpl23,trnI-CAU)	IRb;IRb	31	110630	P	31	130741	-3	0.000179	IGS(trnN-GUU,rpl32);IGS(ycf1,trnN-GUU-2)	IRb;IRa	31	88389	P	31	154317	-2	6.22e-06	IGS(trnI-CAU,ycf2);IGS(ycf2-2,trnI-CAU-2)	IRb;IRa
30	87758	P	30	153978	-3	0.000647	IGS(rpl23,trnI-CAU);IGS(trnI-CAU-2,rpl23-2)	IRb;IRa	31	110755	P	31	130866	-3	0.000179	IGS(trnN-GUU,rpl32);IGS(ycf1,trnN-GUU-2)	IRb;IRa	31	154164	F	31	154317	-2	6.22e-06	IGS(ycf2-2,trnI-CAU-2);IGS(ycf2-2,trnI-CAU-2)	IRa;IRa
30	87818	P	30	154038	-3	0.000647	IGS(rpl23,trnI-CAU);IGS(trnI-CAU-2,rpl23-2)	IRb;IRa	31	130741	F	31	130866	-3	0.000179	IGS(ycf1,trnN-GUU-2);IGS(ycf1,trnN-GUU-2)	IRa;IRa	33	60120	F	33	60138	-3	1.37e-05	accD;accD	LSC;LSC
30	93061	F	30	93085	-3	0.000647	ycf2;ycf2	IRb;IRb	30	343	F	30	68482	-3	0.000646	IGS(trnH-GUG,psbA);IGS(trnP-UGG,psaJ)	LSC;LSC	30	45637	F	30	83989	-2	2.33e-05	ycf3-intron1;rpl16-intron1	LSC;LSC
30	93061	P	30	148711	-3	0.000647	ycf2;ycf2-2	IRb;IRa	30	27626	F	30	27646	-3	0.000646	IGS(rpoB,trnC-GCA);IGS(rpoB,trnC-GCA)	LSC;LSC	30	58812	F	30	58889	-2	2.33e-05	IGS(rbcL,accD);IGS(rbcL,accD)	LSC;LSC
30	93085	P	30	148735	-3	0.000647	ycf2;ycf2-2	IRb;IRa	30	45521	F	30	100201	-3	0.000646	ycf3-intron1;IGS(rps12,trnV-GAC)	LSC;IRb	30	61280	F	30	73279	-2	2.33e-05	IGS(accD,psaI);clpP-intron1	LSC;LSC
30	148711	F	30	148735	-3	0.000647	ycf2-2;ycf2-2	IRa;IRa	30	45521	P	30	141296	-3	0.000646	ycf3-intron1;IGS(trnV-GAC-2,rps12-2)	LSC;IRa	30	61682	F	30	61711	-2	2.33e-05	IGS(psaI,ycf4);IGS(psaI,ycf4)	LSC;LSC
30	148728	F	30	148770	-3	0.000647	ycf2-2;ycf2-2	IRa;IRa	30	87613	F	30	87653	-3	0.000646	IGS(rpl23,trnI-CAU);IGS(rpl23,trnI-CAU)	IRb;IRb	30	88217	F	30	88278	-2	2.33e-05	IGS(trnI-CAU,ycf2);IGS(trnI-CAU,ycf2)	IRb;IRb
30	153979	F	30	154039	-3	0.000647	IGS(trnI-CAU-2,rpl23-2);IGS(trnI-CAU-2,rpl23-2)	IRa;IRa	30	87613	P	30	153844	-3	0.000646	IGS(rpl23,trnI-CAU);IGS(trnI-CAU-2,rpl23-2)	IRb;IRa	30	88217	P	30	154276	-2	2.33e-05	IGS(trnI-CAU,ycf2);IGS(ycf2-2,trnI-CAU-2)	IRb;IRa
									30	87653	P	30	153884	-3	0.000646	IGS(rpl23,trnI-CAU);IGS(trnI-CAU-2,rpl23-2)	IRb;IRa	30	88278	P	30	154337	-2	2.33e-05	IGS(trnI-CAU,ycf2);IGS(ycf2-2,trnI-CAU-2)	IRb;IRa
									30	110680	F	30	110761	-3	0.000646	IGS(trnN-GUU,rpl32);IGS(trnN-GUU,rpl32)	IRb;IRb	30	93318	F	30	93357	-2	2.33e-05	ycf2;ycf2	IRb;IRb
									30	110680	P	30	130736	-3	0.000646	IGS(trnN-GUU,rpl32);IGS(ycf1,trnN-GUU-2)	IRb;IRa	30	93318	P	30	149197	-2	2.33e-05	ycf2;ycf2-2	IRb;IRa
									30	110761	P	30	130817	-3	0.000646	IGS(trnN-GUU,rpl32);IGS(ycf1,trnN-GUU-2)	IRb;IRa	30	93357	P	30	149236	-2	2.33e-05	ycf2;ycf2-2	IRb;IRa
									30	148646	F	30	148670	-3	0.000646	ycf2-2;ycf2-2	IRa;IRa	30	149197	F	30	149236	-2	2.33e-05	ycf2-2;ycf2-2	IRa;IRa
									30	153845	F	30	153885	-3	0.000646	IGS(trnI-CAU-2,rpl23-2);IGS(trnI-CAU-2,rpl23-2)	IRa;IRa	30	154276	F	30	154337	-2	2.33e-05	IGS(ycf2-2,trnI-CAU-2);IGS(ycf2-2,trnI-CAU-2)	IRa;IRa
																		32	8363	F	32	37202	-3	4.98e-05	trnS-GCU(partical:87.50%);trnS-UGA(partical:87.50%)	LSC;LSC
																		32	90946	F	32	90967	-3	4.98e-05	ycf2;ycf2	IRb;IRb
																		32	90946	P	32	151585	-3	4.98e-05	ycf2;ycf2-2	IRb;IRa
																		32	90967	P	32	151606	-3	4.98e-05	ycf2;ycf2-2	IRb;IRa
																		32	151585	F	32	151606	-3	4.98e-05	ycf2-2;ycf2-2	IRa;IRa
																		32	154237	F	32	154300	-3	4.98e-05	IGS(ycf2-2,trnI-CAU-2);IGS(ycf2-2,trnI-CAU-2)	IRa;IRa
																		31	13557	P	31	52981	-3	0.00018	IGS(atpF,atpH);IGS(ndhC,trnV-UAC)	LSC;LSC
																		31	27873	F	31	74167	-3	0.00018	IGS(rpoB,trnC-GCA);IGS(clpP,psbB)	LSC;LSC
																		31	37401	F	31	37425	-3	0.00018	IGS(trnS-UGA,psbZ);IGS(trnS-UGA,psbZ)	LSC;LSC
																		31	37431	F	31	37455	-3	0.00018	IGS(trnS-UGA,psbZ);IGS(trnS-UGA,psbZ)	LSC;LSC
																		31	73300	P	31	73300	-3	0.00018	clpP-intron1;clpP-intron1	LSC;LSC
																		31	111149	F	31	111220	-3	0.00018	IGS(trnN-GUU,rpl32);IGS(trnN-GUU,rpl32)	IRb;IRb
																		31	111149	P	31	131333	-3	0.00018	IGS(trnN-GUU,rpl32);IGS(ycf1,trnN-GUU-2)	IRb;IRa
																		31	111220	P	31	131404	-3	0.00018	IGS(trnN-GUU,rpl32);IGS(ycf1,trnN-GUU-2)	IRb;IRa
																		31	131333	F	31	131404	-3	0.00018	IGS(ycf1,trnN-GUU-2);IGS(ycf1,trnN-GUU-2)	IRa;IRa
																		30	343	F	30	68895	-3	0.000652	IGS(trnH-GUG,psbA);IGS(trnP-UGG,psaJ)	LSC;LSC
																		30	5192	F	30	5214	-3	0.000652	rps16-exon2(partical:23.33%);rps16-exon2(partical:96.67%)	LSC;LSC
																		30	16680	P	30	72483	-3	0.000652	IGS(rps2,rpoC2);clpP-intron2	LSC;LSC
																		30	27653	F	30	27673	-3	0.000652	IGS(rpoB,trnC-GCA);IGS(rpoB,trnC-GCA)	LSC;LSC
																		30	45637	F	30	100726	-3	0.000652	ycf3-intron1;IGS(rps12,trnV-GAC)	LSC;IRb
																		30	45637	P	30	141828	-3	0.000652	ycf3-intron1;IGS(trnV-GAC-2,rps12-2)	LSC;IRa
																		30	73257	F	30	73292	-3	0.000652	clpP-intron1;clpP-intron1	LSC;LSC
																		30	73761	F	30	73816	-3	0.000652	clpP-intron1;clpP-intron1	LSC;LSC
																		30	87991	F	30	88031	-3	0.000652	IGS(rpl23,trnI-CAU);IGS(rpl23,trnI-CAU)	IRb;IRb
																		30	87991	P	30	154523	-3	0.000652	IGS(rpl23,trnI-CAU);IGS(trnI-CAU-2,rpl23-2)	IRb;IRa
																		30	88031	P	30	154563	-3	0.000652	IGS(rpl23,trnI-CAU);IGS(trnI-CAU-2,rpl23-2)	IRb;IRa
																		30	88266	F	30	88300	-3	0.000652	IGS(trnI-CAU,ycf2);IGS(trnI-CAU,ycf2)	IRb;IRb
																		30	88266	P	30	154254	-3	0.000652	IGS(trnI-CAU,ycf2);IGS(ycf2-2,trnI-CAU-2)	IRb;IRa
																		30	88300	F	30	88385	-3	0.000652	IGS(trnI-CAU,ycf2);IGS(trnI-CAU,ycf2)	IRb;IRb
																		30	88300	P	30	154169	-3	0.000652	IGS(trnI-CAU,ycf2);IGS(ycf2-2,trnI-CAU-2)	IRb;IRa
																		30	88300	P	30	154288	-3	0.000652	IGS(trnI-CAU,ycf2);IGS(ycf2-2,trnI-CAU-2)	IRb;IRa
																		30	88385	P	30	154254	-3	0.000652	IGS(trnI-CAU,ycf2);IGS(ycf2-2,trnI-CAU-2)	IRb;IRa
																		30	111153	F	30	111197	-3	0.000652	IGS(trnN-GUU,rpl32);IGS(trnN-GUU,rpl32)	IRb;IRb
																		30	111153	P	30	131357	-3	0.000652	IGS(trnN-GUU,rpl32);IGS(ycf1,trnN-GUU-2)	IRb;IRa
																		30	111197	P	30	131401	-3	0.000652	IGS(trnN-GUU,rpl32);IGS(ycf1,trnN-GUU-2)	IRb;IRa
																		30	131361	F	30	131405	-3	0.000652	IGS(ycf1,trnN-GUU-2);IGS(ycf1,trnN-GUU-2)	IRa;IRa
																		30	149201	F	30	149225	-3	0.000652	ycf2-2;ycf2-2	IRa;IRa
																		30	154524	F	30	154564	-3	0.000652	IGS(trnI-CAU-2,rpl23-2);IGS(trnI-CAU-2,rpl23-2)	IRa;IRa
