# Supplementary material for: Comparative Analysis of Complete Chloroplast Genomes and Phylogenetic Relationships in Medicinally Important Pantropical Genus Bauhinia s.s. (Leguminosae) from Southern Africa and Eastern Asia
Source: Int J Mol Sci. 2025 Jan 5;26(1):397. doi: 10.3390/ijms26010397 (PMC11720137; doi:10.3390/ijms26010397)
Supplement: Supplementary file 1 [file ijms-26-00397-s001.zip › Supplementary Table 9.xlsx]

## Sheet: Sheet1
Table S9. Statistics of SSRs from Bauhinia s.s. species.
Species	Mononucleotide	Dinucleotide	Trinucleotide	Tetranucleotide	Pentanucleotide	Hexanucleotide
Bauhinia brachycarpa var. microphylla	68	17	12	7	0	0
Bauhinia variegata var. candida	84	22	11	6	0	0
Bauhinia purpurea	70	22	12	8	2	1
Bauhinia galpinii	84	19	8	9	1	0
Bauhinia monandra	89	21	6	7	2	0
